# Supplementary material for: The Fat Body Transcriptomes of the Yellow Fever Mosquito Aedes aegypti, Pre- and Post- Blood Meal
Source: PLoS One. 2011 Jul 27;6(7):e22573. doi: 10.1371/journal.pone.0022573 (PMC3144915; doi:10.1371/journal.pone.0022573)
Supplement: Table S1 — Putative new genes. (XLS) [file pone.0022573.s004.xls]

## Sheet: Sheet1
contig #	length	#of reads	supercontig match	match length	mismatches	mira gaps	supercontig gaps	blastx results	Accession	e-val	pfam/smart domains	Best EST hit
48	382	31	1.971	291	0	0	0	hypothetical protein TTHERM_00037240 [Tetrahymena thermophila]	XP_977125.1	1	LC BT	1e-163
								hypothetical protein AaeL_AAEL000019	XP_001647901.1	2.2
1268	378	6	1.971	292	0	1	0	AGAP002268-PA [Anopheles gambiae str. PEST]	EDO64815.2	0.2	LC BT	1e-160
								hypothetical protein [Paramecium tetraurelia strain d4-2]	XP_001446057.1	0.34
114	511	12	1.329	425	3	0	0	sodium/potassium/calcium exchanger 5 precursor, putative [Pediculus humanus corporis]	XP_002429936.1	2.2	LC TM BT SP	0
								PREDICTED: probable sodium/potassium/calcium exchanger CG1090-like isoform 2 [Acyrthosiphon pisum]	XP_003243863.1	2.9
296	413	15	1.371	326	0	0	0	hypothetical protein TTHERM_02141640 [Tetrahymena thermophila]	XP_001028745.1	9e-11	BT	0
								putative senescence-associated protein [Cupressus sempervirens]	ACA30301.1	1e-09
								putative senescence-associated protein [Pisum sativum]	BAB33421.1	2e-09
1040	525	5	1.371	398	0	1	0	putative senescence-associated protein [Cupressus sempervirens]	ACA30301.1	1e-26	LC internal_repeat_1 BT	0
								putative senescence-associated protein [Pisum sativum]	BAB33421.1	2e-26
6085	885	3	1.371	701	1	2	0	Senescence-associated protein [Brugia malayi]	XP_001900327.1	3e-35	LC BT	0
								Uncharacterized protein ART2 [Camponotus floridanus]	EFN65036.1	1e-34
								PREDICTED: similar to CG41536 CG41536-PA, partial [Tribolium castaneum]	XP_001812387.1	3e-34
601	890	11	1.68	751	0	5	0	no sig			LC BT	0
663	523	4	1.495	426	2	1	1	ribosomal protein S27 [Aedes albopictus]	AAV90719.1	2e-24	LC BT Pfam:Ribosomal_S27e	0
1071	538	4	1.495	449	0	3	1	ribosomal protein S27 [Aedes albopictus]	AAV90719.1	2e-32	LC BT Pfam:Ribosomal_S27e	0
1514	528	3	1.495	439	4	1	0	ribosomal protein S27 [Aedes albopictus]	AAV90719.1	2e-32	LC TM BT Pfam:Ribosomal_S27e	0
5446	213	2	1.495	169	1	1	0	no sig			LC TM BT SP	8e-74
9356	769	2	1.495	626	1	4	1	40S ribosomal protein S27 [Culex quinquefasciatus]	XP_001847201.1	5e-45	LC TM BT SP	0
808	654	8	1.778	584	0	1	0	hypothetical protein CpipJ_CPIJ018486 [Culex quinquefasciatus]	XP_001868660.1	7e-07	LC TM BT SP	0
								vitelline membrane protein 32E [Drosophila erecta]	ABO71727.1	0.011
								vitelline membrane protein 32E [Drosophila yakuba]	ABO71726.1	0.02
12259	384	2	1.778	301	0	0	0	hypothetical protein LOAG_06157 [Loa loa]	XP_003141741.1	0.26	LC BT	1e-169
								transcription factor DP1 [Brugia malayi]	XP_001897870.1	0.45
								GH20730 [Drosophila grimshawi]	XP_001986085.1	0.77
836	576	7	1.177	495	0	0	0	AGAP004672-PA [Anopheles gambiae str. PEST]	EAA10506.3	0.0007	LC TM BT coiled_coil_region	3e-07
840	587	5	1.507	503	0	2	1	no sig			LC TM BT	0
1006	471	6	1.191	384	0	2	1	no sig			LC TM BT	0
1061	373	2	1.12	286	0	1	0	conserved hypothetical protein [Trichinella spiralis]	EFV47377.1	8e-09	LC TM BT SP	1e-156
3229	1102	5	1.12	1007	2	4	5	conserved hypothetical protein [Trichinella spiralis]	EFV47377.1	4e-19	LC TM BT SP	0
6816	420	2	1.12	329	1	2	0	hypothetical protein CpipJ_CPIJ015859 [Culex quinquefasciatus]	XP_001865960.1	4e-12	LC TM BT SP	1e-179
13541	438	1	1.12	355	2	1	0	hypothetical protein DAPPUDRAFT_67127 [Daphnia pulex]	EFX63397.1	1e-12	LC TM BT SP	0
14122	404	3	1.12	306	2	0	0	hypothetical protein NEMVEDRAFT_v1g155353 [Nematostella vectensis]	XP_001618200.1	2e-10	LC TM BT SP	1e-171
14149	460	3	1.12	357	1	0	0	conserved hypothetical protein [Trichinella spiralis]	EFV46831.1	1e-13	LC TM BT SP	0
1067	279	7	1.1731	229	1	0	1	no sig			LC TM BT SP	1e-121
1075	458	4	1.492	353	0	0	0	no sig			LC TM BT SP	1e-134
1200	491	5	1.148	414	1	1	0	GI16874 [Drosophila mojavensis]	XP_002012252.1	5	LC TM BT SP	0
1351	495	3	1.408	403	1	2	0	no sig			LC BT	0
1465	634	5	1.584	583	1	2	1	C. elegans protein C26G2.2, partially confirmed by transcript evidence	CAB63433.3	1.7	LC TM BT SP	0.001
1571	454	3	1.14	366	0	1	0	no sig			LC TM BT SP	0
1576	621	4	1.143	478	1	3	0	PREDICTED: WD repeat domain 52-like [Saccoglossus kowalevskii]	XP_002741147.1	2.9	LC TM BT SP	0
1578	544	4	1.175	450	1	1	0	AGAP002952-PC [Anopheles gambiae str. PEST]	EGK96690.1	4e-06	LC BT coiled_coil_region	0
								hypothetical protein AND_11718 [Anopheles darlingi]	EFR24011.1	2e-05
1602	463	7	1.363	352	0	0	2	no sig			LC TM BT SP	1e-18
1612	587	4	1.566	499	0	0	0	hypothetical protein CRE_10632 [Caenorhabditis remanei]	XP_003094195.1	3.8	LC TM BT SP	0
1616	570	4	1.11	437	1	3	0	hypothetical protein MaviaA2_10246 [Mycobacterium avium subsp. avium ATCC 25291]	ZP_05216555.1	1.7	LC TM BT SP	4e-06
								GprR [Rubrivivax gelatinosus]	AAW67230.1	2.9
1634	505	4	1.31	430	1	3	0	predicted protein [Bacteroides sp. 2_2_4]	ZP_04547942.1	1	LC TM BT SP	0
1641	641	5	1.796	558	3	2	0	GK10675 [Drosophila willistoni]	XP_002061013.1	0.45	LC TM BT	0
1651	569	4	1.55	521	1	3	3	conserved hypothetical protein [Culex quinquefasciatus]	XP_001848093.1	5e-39	LC BT SP	0.0003
								AGAP010003-PA [Anopheles gambiae str. PEST]	XP_319147.4	6e-30
2073	513	3	1.729	453	0	2	0	no sig			LC TM BT	0
2217	568	3	1.155	473	4	0	0	no sig			LC TM BT SP	0
2302	416	3	1.17	327	1	2	0	hypothetical protein [Leishmania major strain Friedlin]	XP_001683957.1	2.9	LC TM BT SP	1e-155
2393	405	4	1.11	320	0	0	0	no sig			LC TM BT SP	0
2468	529	3	1.389	474	3	1	1	heat shock protein 70 B2 [Culex quinquefasciatus]	XP_001864723.1	6e-33	LC TM BT SP	0
								heat shock protein 70 [Chironomus riparius]	ADL27420.1	3e-32
2571	577	2	1.16	555	5	3	0	no sig			Pfam:DUF1777 LC TM BT	0
2644	665	3	1.563	622	1	2	1	Os02g0274400 [Oryza sativa Japonica Group]	NP_001172895.1	1.7	LC BT	0.0001
2711	500	4	1.85	411	0	0	0	no sig			LC TM BT	8e-96
2982	500	3	1.85	424	3	0	0	no sig			LC BT	7e-20
2784	367	3	1.9	278	1	1	0	hypothetical protein VITISV_009386 [Vitis vinifera]	CAN69241.1	6.5	LC BT coiled_coil_region	2e-07
3122	672	6	1.631	621	6	3	1	putative Adenylate and Guanylate cyclase catalytic domain protein [Oscillatoria sp. PCC 6506]	ZP_07110900.1	2.2	LC TM BT SP	0
3142	531	2	1.375	478	0	3	0	hypothetical protein Mpet_0376 [Methanoplanus petrolearius DSM 11571] >gb|ADN35150.1| hypothetical protein Mpet_0376 [Methanoplanus petrolearius DSM 11571]	YP_003893588.1	5	LC BT	0
3389	520	4	1.371	472	1	2	2	conserved hypothetical protein [Trichinella spiralis]	EFV46831.1	2e-09	LC TM BT	0
8996	440	3	1.371	353	0	0	1	conserved hypothetical protein [Trichinella spiralis]	EFV46831.1	7e-10	LC BT	0
								PREDICTED: hypothetical protein [Bos taurus] >gb|DAA15244.1| hypothetical protein BOS_23187 [Bos taurus]	XP_002698303.1	4e-09
14358	429	2	1.371	339	0	1	0	hypothetical protein DAPPUDRAFT_71228 [Daphnia pulex] >gb|EFX60780.1| hypothetical protein DAPPUDRAFT_70636 [Daphnia pulex]	EFX60608.1	2e-08	LC BT	0
3455	320	3	1.118	277	1	0	0	putative membrane-associated metal-dependent hydrolase [Rickettsia bellii RML369-C] >ref|YP_001496400.1| putative membrane-associated metal-dependent hydrolase [Rickettsia bellii OSU 85-389] >gb|ABE04889.1| Putative membrane-associated metal-dependent hydrolase [Rickettsia bellii RML369-C] >gb|ABV79363.1| Putative membrane-associated metal-dependent hydrolase [Rickettsia bellii OSU 85-389]	YP_537978.1	8.5	LC TM BT SP	1e-153
3482	389	2	1.283	347	3	2	0	no sig			LC BT	1e-156
3501	236	3	1.115	195	1	1	1	putative salivary odorant binding protein 1 [Culex quinquefasciatus]	AAR18408.1	0.2	BT	1e-102
14965	497	2	1.115	398	3	2	1	putative salivary odorant binding protein 1 [Culex quinquefasciatus]	AAR18408.1	4e-08	LC BT	0
14402	437	2	1.115	350	2	1	0	putative salivary odorant binding protein 1 [Culex quinquefasciatus]	AAR18408.1	2e-11	LC TM BT SP	0
3617	464	3	1.65	456	2	2	0			5	LC BT	0
3788	522	2	1.77	471	0	1	0	conserved hypothetical protein [Streptomyces sp. SPB78] >gb|EFL03214.1| conserved hypothetical protein [Streptomyces sp. SPB78]	ZP_07274845.1		LC TM BT SP	0.001
3802	528	2	1.447	423	0	1	0	PREDICTED: lysosomal protein NCU-G1-like [Callithrix jacchus]	XP_002760176.1	5	LC TM BT SP	6e-48
3974	280	4	1.133	232	2	0	1	NADH dehydrogenase subunit 6 [Aedes aegypti]	YP_001649172.1	4e-07	LC TM BT SP	3e-09
4010	350	3	1.1016	281	1	0	0	Lian-Aa1 retrotransposon protein [Aedes aegypti]	AAB65093.1	2e-14	LC BT	1e-156
4015	332	3	1.363	310	0	0	1	cytochrome c oxidase subunit II [Aedes aegypti]	P50692.1	2e-43	Pfam:COX2 LC TM BT	1e-171
4306	456	2	1.63	415	1	2	1	no sig			LC TM BT SP	1e-180
4327	473	2	1.659	430	3	1	1	PREDICTED: hypothetical protein LOC100504551 [Mus musculus]	XP_003085291.1	2.9	LC TM BT SP	1e-140
4578	429	2	1.656	377	1	2	1	predicted protein [Nematostella vectensis]	XP_001632769.1	1.8	LC BT	6e-08
4609	465	2	1.542	384	1	2	2	Ecm11p [Saccharomyces cerevisiae FostersB]	EGA59102.1	2.2	LC TM BT	3e-06
4809	401	2	1.74	314	3	2	2	hypothetical protein SORBIDRAFT_08g018535 [Sorghum bicolor]	XP_002443380.1	1.7	LC TM BT SP	5e-61
								hypothetical protein LOAG_06891 [Loa loa]	XP_003142474.1	2.2
5025	407	2	1.638	317	0	0	0	response to drug-related protein [Cryptococcus gattii WM276] >gb|ADV22219.1| response to drug-related protein, putative [Cryptococcus gattii WM276]	XP_003194006.1	8.5	LC TM BT SP	7e-16
5176	392	2	1.694	301	0	2	0	predicted protein [Leptosphaeria maculans]	CBX94575.1	8.5	TM BT	1e-150
5237	491	2	1.394	397	0	1	0	putative cardiolipin synthetase [Lactobacillus delbrueckii subsp. bulgaricus PB2003/044-T3-4] >gb|EFK32559.1| putative cardiolipin synthetase [Lactobacillus delbrueckii subsp. bulgaricus PB2003/044-T3-4]	ZP_07091952.1	3.8	LC TM BT SP	3e-07
5276	378	2	1.616	333	1	0	0	no sig			LC BT SP	0
5445	357	2	1.122	355	0	2	0				LC TM BT SP	0
5540	339	2	1.604	299	2	1	0	hypothetical protein, conserved [Trypanosoma brucei gambiense DAL972]	CBH12298.1	5	LC BT	1e-103
5628	391	2	1.43	377	0	2	1	no sig			TM BT	0
5669	448	2	1.349	363	2	2	0	hypothetical protein AND_17550 [Anopheles darlingi]	EFR21113.1	4e-10	LC BT	2e-05
								hypothetical protein SINV_10489 [Solenopsis invicta]	EFZ16808.1	0.15
5676	638	3	1.541	616	6	2	1			1.7	LC TM BT SP	0
5684	667	2	1.36	554	5	3	2	ribonuclease BN [Streptococcus parasanguinis ATCC 903] >gb|EFX39448.1| ribonuclease BN [Streptococcus parasanguinis ATCC 903]	ZP_08062846.1	1.7	LC BT	0
								YihY family protein [Streptococcus parasanguinis F0405] >gb|EFQ55058.1| YihY family protein [Streptococcus parasanguinis F0405]	ZP_07727963.1	1.7
6063	447	2	1.128	395	0	1	0				LC BT	1e-155
6072	227	2	1.1186	187	0	1	0	sugar transporter [Culex quinquefasciatus]	XP_001846219.1	2.9	BT	5e-98
6354	353	2	1.274	297	0	1	0	LysR family transcriptional regulator [Pantoea sp. At-9b] >gb|ADU68016.1| transcriptional regulator, LysR family [Pantoea sp. At-9b]	YP_004114572.1	5	LC TM BT SP	1e-171
6421	442	2	1.14	382	3	2	0	PREDICTED: probable G-protein coupled receptor 176-like [Anolis carolinensis]	XP_003224817.1	5	LC TM BT SP	3e-90
6663	514	2	1.51	466	1	3	0	Predicted ATP-dependent RNA helicase FAL1, involved in rRNA maturation, DEAD-box superfamily (ISS) [Ostreococcus tauri] >emb|CAL53676.1| Predicted ATP-dependent RNA helicase FAL1, involved in rRNA maturation, DEAD-box superfamily (ISS) [Ostreococcus tauri]	XP_003080028.1	3.8	LC TM BT SP	0
6750	258	2	1.16	216	2	1	0	hypothetical protein AaeL_AAEL002217 [Aedes aegypti] >gb|EAT46593.1| hypothetical protein AaeL_AAEL002217 [Aedes aegypti]	XP_001654933.1	5	LC TM BT	4e-51
6841	450	2	1.481	400	0	1	0	PREDICTED: hypothetical protein [Vitis vinifera]	XP_002272379.1	2.9	LC BT	0
6911	529	2	1.326	424	0	2	0	no sig			LC TM BT	1e-05
6970	348	2	1.338	267	0	0	0	hypothetical protein Bbur8_02874 [Borrelia burgdorferi 80a]	ZP_03087192.1	0.45	LC TM BT	1e-117
								GI18246 [Drosophila mojavensis]	XP_002004060.1	1.7
7004	391	2	1.3	344	0	2	1	hypothetical protein PGTG_05880 [Puccinia graminis f. sp. tritici CRL 75-36-700-3]	XP_003323978.1	1.3	LC BT	6e-08
								PREDICTED: similar to transmembrane agrin [Ciona intestinalis]	XP_002123658.1	1.7
7389	254	2	1.663	216	1	1	1				LC TM BT SP	1e-111
7624	603	2	1.412	595	0	4	0	no sig			LC TM BT SP	0
7655	614	2	1.59	531	0	2	0	hypothetical protein Cag_0272 [Chlorobium chlorochromatii CaD3]	YP_378591.1	3.8	LC TM BT	0
7695	572	2	1.1014	478	4	1	0	hypothetical protein [Cotesia congregata]	CAR82258.1	4e-37	LC TM BT SP	0
7748	406	2	1.324	354	0	2	0	no sig			LC BT	0
7832	200	2	1.43	163	0	1	0	NAD(FAD)-utilizing dehydrogenase [Subdoligranulum variabile DSM 15176]	ZP_05979062.1	5	BT	3e-08
7943	344	2	1.19	297	1	1	0	hypothetical protein MGL_2854 [Malassezia globosa CBS 7966]	XP_001729868.1	3.8	LC BT	1e-161
7976	257	3	1.88	217	1	1	1	faD-dependent pyridine nucleotide-disulfide oxidoreductase [Variovorax paradoxus EPS]	YP_004152706.1	1.7	BT	1e-111
8177	177	2	1.46	138	1	0	0	no sig			BT	6e-71
8198	374	2	1.75	297	0	0	0	PREDICTED: hypothetical protein LOC100452533, partial [Pongo abelii]	XP_002813063.1	8.5	LC BT coiled_coil_region	1e-166
8298	368	1	1.121	327	0	2	1	no sig			TM BT	1e-172
8311	201	2	1.366	161	1	0	1	Chloride channel core [Capnocytophaga ochracea DSM 7271]	ZP_07866607.1	2.2	LC TM BT SP	6e-82
8364	234	2	1.559	207	0	1	0	BioY protein [Paenibacillus curdlanolyticus YK9]	ZP_07385998.1	8.5	LC TM BT	1e-109
8377	484	2	1.68	392	1	1	0	heat shock 70 Ba [Aedes aegypti]	ACJ64195.1	2e-12	LC TM BT	0
8890	444	2	1.1008	344	1	2	0	hypothetical protein [Cotesia congregata]	CAR82258.1	5e-05	LC TM BT SP	1e-130
9151	298	2	1.662	293	2	2	1	no sig			LC TM BT SP	1e-151
9273	337	2	1.722	258	1	0	0	kinase, putative [Ricinus communis]	XP_002530691.1	1.3	BT	1e-146
9509	393	2	1.266	307	1	1	0	no sig			LC TM BT SP	1e-05
9769	141	2	1.81	126	0	0	0	no sig			LC BT SP	0.9
10326	654	2	1.82	604	6	3	0	hypothetical protein NAL212DRAFT_2986 [Nitrosomonas sp. AL212]		7.1	LC TM BT SP	4e-07
10575	328	2	1.2	288	2	0	0	no sig			LC BT	1e-139
10879	496	2	1.124	416	1	0	2	hypothetical protein HMPREF9474_03358 [Clostridium symbiosum WAL-14163]	ZP_08091607.1	2.9	LC TM BT	0
10919	208	2	1.89	168	1	0	0	hypothetical protein SCHCODRAFT_233932 [Schizophyllum commune H4-8]	XP_003033120.1	5	LC BT	4e-07
11067	424	2	1.148	324	1	2	0	no sig			LC TM BT SP	1e-175
11165	409	2	1.411	327	0	0	1	no sig			LC BT	1e-06
11233	395	2	1.19	358	1	0	0	ABR218Cp [Ashbya gossypii ATCC 10895]	NP_983167.1	5	LC BT SP	0
11458	293	2	1.1075	234	1	0	0	no sig			LC TM BT SP	3e-92
11762	513	2	1.113	462	4	2	1	ral2 [Verticillium albo-atrum VaMs.102]	XP_003002535.1	1	LC BT	0
								hypothetical protein Bcav_1531 [Beutenbergia cavernae DSM 12333]	YP_002881549.1	1
11935	227	1	1.15	196	1	0	0	cytosolic large ribosomal subunit L27A [Ochlerotatus taeniorhynchus]	ACJ74464.1	2e-12	LC BT Pfam:L15	1e-106
12236	388	1	1.836	294	0	0	0	hypothetical protein NEMVEDRAFT_v1g155353 [Nematostella vectensis]	XP_001618200.1	9e-10	LC BT	1e-165
12273	404	3	1.836	314	0	0	0	hypothetical protein NEMVEDRAFT_v1g155353 [Nematostella vectensis]	XP_001618200.1	8e-11	LC BT	1e-174
12865	380	2	1.487/1.836	290	2	0	0	hypothetical protein NEMVEDRAFT_v1g155353 [Nematostella vectensis]	XP_001618200.1	1e-10	TM BT SP	1e-159
13327	404	2	1.836	315	1	1	0	hypothetical protein NEMVEDRAFT_v1g155353 [Nematostella vectensis]	XP_001618200.1	2e-10	LC BT	1e-158
13637	360	2	1.836	296	0	0	2	hypothetical protein VOLCADRAFT_78580 [Volvox carteri f. nagariensis]	XP_002959976.1	6e-09	BT	0
14502	207	1	1.216	165	1	1	0	no sig			LC BT	8e-83
