# Supplementary material for: The Fat Body Transcriptomes of the Yellow Fever Mosquito Aedes aegypti, Pre- and Post- Blood Meal
Source: PLoS One. 2011 Jul 27;6(7):e22573. doi: 10.1371/journal.pone.0022573 (PMC3144915; doi:10.1371/journal.pone.0022573)
Supplement: Table S2 — Percentage of the total number of unique read-transcript alignments (multiple isoforms counted as one transcript). (XLS) [file pone.0022573.s005.xls]

## Sheet: Sheet1
Transcript Type	NBF (51,218)	PBM (51,494)
60s Ribosomal	16.73	6.6
40s Ribosomal	5.6	2.22
Ubiquitin/Ribosomal L40	1.55	0.9
Acidic Ribosomal protein L40	1.04	0.3
Total	24.92	9.98
Transcript Type	NBF (51,218)	PBM (51,494)
VCBs	0.17	17.37
Vitellogenins	0.06	16.78
VCPs	0.01	4.91
vitelline membrane proteins	0	2.86
Total	0.24	41.92
