# Supplementary material for: The Fat Body Transcriptomes of the Yellow Fever Mosquito Aedes aegypti, Pre- and Post- Blood Meal
Source: PLoS One. 2011 Jul 27;6(7):e22573. doi: 10.1371/journal.pone.0022573 (PMC3144915; doi:10.1371/journal.pone.0022573)
Supplement: Table S3 — All reads aligned using blat to Ae. aegypti reference transcripts from Vectorbase. R-value>9 is considered significant, meaning high likelihood of being differentially expressed between the two conditions. (XLS) [file pone.0022573.s006.xls]

## Sheet: Sheet1
Transcript	NBF reads	PBM reads	R value (> 9 is significant)
AAEL007585-RA	6	4120	1236.81
AAEL012216-RA	7	3871	1158.67
AAEL015312-RA	7	3753	1122.83
AAEL006138-RA	14	3306	971.619
AAEL010434-RA	13	3194	939.799
AAEL007599-RA	1	2507	759.917
AAEL006126-RA	4	2141	640.532
AAEL006126-RB	6	1936	573.69
AAEL007590-RA	3	1936	580.726
AAEL006563-RA	4	1721	513.009
AAEL003989-RA	12	1519	435.689
AAEL009341-RA	2189	938	107.465
AAEL001849-RA	2036	859	102.92
AAEL006542-RA	3	806	237.75
AAEL014561-RA	0	699	212.865
AAEL013221-RC	2065	673	156.279
AAEL013221-RB	2061	669	156.801
AAEL013221-RA	2059	669	156.45
AAEL017413-RA	511	560	0.67268
AAEL003877-RA	796	444	20.79
AAEL013027-RA	0	403	122.725
AAEL004149-RA	868	398	37.1915
AAEL009637-RA	73	383	51.2559
AAEL006670-RA	0	371	112.98
AAEL003345-RA	263	365	3.97762
AAEL003877-RB	568	353	10.2636
AAEL013158-RA	696	331	27.5366
AAEL005901-RB	696	330	27.7243
AAEL000804-RB	400	329	1.26675
AAEL003348-RA	218	290	2.48138
AAEL003348-RB	217	289	2.4902
AAEL003348-RC	217	289	2.4902
AAEL001863-RA	76	285	28.7176
AAEL000804-RA	316	282	0.309887
AAEL017516-RB	693	276	38.8299
AAEL017516-RC	682	276	37.1692
AAEL017516-RA	685	274	38.0968
AAEL006698-RA	560	238	27.9234
AAEL000823-RA	566	235	29.4683
AAEL000823-RB	566	235	29.4683
AAEL000032-RC	699	232	51.6354
AAEL000032-RA	689	230	50.5036
AAEL000032-RB	691	226	52.0523
AAEL011471-RD	737	220	62.2215
AAEL011471-RA	734	219	62.0031
AAEL005901-RA	459	219	18.0271
AAEL011471-RC	741	218	63.6336
AAEL011471-RB	739	218	63.2628
AAEL004500-RB	478	216	21.1167
AAEL004500-RA	477	216	20.9812
AAEL008103-RB	498	215	24.0999
AAEL006141-RA	456	214	18.5826
AAEL006834-RA	75	212	15.2777
AAEL004501-RA	250	211	0.587856
AAEL017098-RA	6	208	53.2448
AAEL017119-RA	161	200	1.05763
AAEL000987-RA	416	196	16.8055
AAEL002510-RA	739	194	71.8373
AAEL002510-RB	739	194	71.8373
AAEL000795-RA	246	193	1.21431
AAEL004175-RA	504	192	30.4023
AAEL004851-RA	474	187	26.9902
AAEL005772-RA	21	186	33.3812
AAEL016995-RA	418	184	19.4742
AAEL002534-RA	457	183	25.3685
AAEL008473-RA	17	182	35.2615
AAEL008188-RA	467	181	27.3902
AAEL005766-RA	372	173	15.4634
AAEL012686-RA	470	172	30.1913
AAEL006576-RA	31	170	23.4603
AAEL006576-RB	31	170	23.4603
AAEL013536-RA	458	167	29.5836
AAEL012736-RA	386	164	19.2583
AAEL012736-RD	385	164	19.1147
AAEL012736-RC	386	163	19.4802
AAEL012736-RB	385	163	19.3358
AAEL012736-RE	385	162	19.5588
AAEL006586-RA	16	157	29.4121
AAEL003530-RA	543	153	48.9658
AAEL005027-RA	531	153	46.7016
AAEL009955-RA	39	153	16.1131
AAEL003942-RA	440	151	31.0465
AAEL001488-RA	360	151	18.3966
AAEL011447-RA	403	147	26.0163
AAEL007385-RA	153	147	0.00934652
AAEL007385-RB	153	147	0.00934652
AAEL010097-RA	0	146	44.4611
AAEL004865-RA	122	144	0.475935
AAEL017481-RA	86	144	3.41587
AAEL004325-RA	278	143	9.10387
AAEL014005-RA	27	142	19.036
AAEL015432-RA	16	140	24.9913
AAEL012585-RB	264	139	8.12974
AAEL008481-RB	383	135	26.014
AAEL012944-RB	408	134	30.5649
AAEL008481-RA	381	134	25.9607
AAEL005766-RB	347	134	20.4746
AAEL005997-RA	13	134	25.5927
AAEL001414-RB	20	132	20.4451
AAEL013338-RA	0	131	39.8932
AAEL012585-RA	235	130	6.29188
AAEL001414-RA	20	130	19.9594
AAEL013583-RA	341	128	21.0595
AAEL008103-RA	313	128	16.7466
AAEL013097-RA	336	127	20.5242
AAEL015006-RA	336	126	20.7827
AAEL009994-RA	371	124	27.1486
AAEL009747-RA	355	122	24.9998
AAEL003324-RA	452	120	43.4341
AAEL012733-RA	316	120	19.159
AAEL003203-RB	405	119	34.8303
AAEL004855-RA	359	119	26.5652
AAEL005817-RA	342	119	23.6652
AAEL008353-RB	352	117	25.9515
AAEL008353-RA	348	117	25.2623
AAEL003872-RA	276	116	14.0516
AAEL013069-RA	419	112	39.9796
AAEL002372-RC	332	112	23.9892
AAEL012026-RA	74	112	1.83274
AAEL002372-RB	332	111	24.2843
AAEL012026-RC	74	111	1.74928
AAEL009291-RA	7	110	24.0722
AAEL003203-RA	359	109	29.7008
AAEL012026-RB	73	109	1.6845
AAEL016984-RA	42	109	6.92153
AAEL016984-RB	42	109	6.92153
AAEL007383-RB	203	108	6.07664
AAEL007383-RD	202	108	5.96472
AAEL000010-RB	294	107	19.0443
AAEL007383-RA	203	107	6.23277
AAEL007383-RC	201	107	6.00687
AAEL014583-RC	297	106	19.8084
AAEL000010-RA	294	106	19.3151
AAEL002639-RA	293	105	19.4241
AAEL006511-RA	217	105	8.25296
AAEL015512-RA	68	105	1.86303
AAEL001194-RA	157	104	2.17235
AAEL014583-RA	297	103	20.6485
AAEL011130-RA	66	103	1.90463
AAEL011656-RA	248	102	13.1341
AAEL007771-RB	283	101	18.8756
AAEL013680-RA	328	100	27.0011
AAEL012944-RA	327	100	26.8192
AAEL014583-RB	294	100	21.004
AAEL007771-RA	280	99	18.9329
AAEL007699-RD	254	99	14.7596
AAEL008785-RA	131	99	0.861636
AAEL000105-RA	13	99	16.5533
AAEL017403-RA	1	99	28.0137
AAEL007699-RA	256	98	15.3215
AAEL007699-RC	256	98	15.3215
AAEL007699-RB	245	98	13.6258
AAEL009830-RA	370	97	36.0168
AAEL005097-RA	335	96	29.6455
AAEL009387-RA	129	96	0.942955
AAEL009387-RB	128	96	0.887709
AAEL005722-RA	243	95	14.0494
AAEL009496-RA	233	95	12.5326
AAEL006674-RA	30	95	7.94061
AAEL010573-RA	322	93	28.2439
AAEL010573-RB	317	93	27.3109
AAEL000068-RA	328	92	29.7266
AAEL000068-RB	316	92	27.4657
AAEL007168-RA	284	92	21.6638
AAEL007097-RA	0	91	27.7121
AAEL005266-RA	222	90	12.0617
AAEL003427-RA	270	89	20.1291
AAEL005266-RB	225	89	12.7548
AAEL008192-RB	168	88	5.24551
AAEL008192-RA	168	87	5.40637
AAEL007923-RA	25	87	8.10721
AAEL011414-RC	7	86	17.486
AAEL010299-RA	294	85	25.7579
AAEL005515-RC	65	85	0.652571
AAEL010299-RB	296	84	26.4821
AAEL009653-RA	253	84	18.6806
AAEL017536-RA	160	84	4.96546
AAEL002833-RA	81	84	0.0246043
AAEL011414-RA	6	84	17.7923
AAEL011414-RB	6	84	17.7923
AAEL010168-RB	315	83	30.505
AAEL009653-RB	254	83	19.156
AAEL001100-RA	82	83	0.00710665
AAEL001100-RB	82	83	0.00710665
AAEL001100-RC	82	83	0.00710665
AAEL011414-RD	7	83	16.6761
AAEL010168-RA	313	82	30.4897
AAEL005129-RA	248	82	18.4133
AAEL013625-RA	214	82	12.788
AAEL013625-RB	214	82	12.788
AAEL013625-RC	214	82	12.788
AAEL013625-RD	214	82	12.788
AAEL002158-RB	49	82	1.94155
AAEL002158-RA	47	82	2.21189
AAEL002168-RA	36	82	4.16102
AAEL005515-RA	64	81	0.495055
AAEL005085-RA	296	80	27.9188
AAEL005220-RA	296	80	27.9188
AAEL005220-RB	298	79	28.6788
AAEL007824-RA	156	79	5.31607
AAEL012764-RA	74	79	0.0550482
AAEL002417-RA	50	79	1.53069
AAEL011219-RA	265	78	22.7442
AAEL010684-RA	79	78	9.32044e-05
AAEL009825-RA	267	77	23.4593
AAEL003396-RA	186	77	9.7356
AAEL002417-RC	61	77	0.46141
AAEL015304-RA	28	77	5.33568
AAEL005763-RA	16	77	9.66643
AAEL001401-RA	13	77	11.1762
AAEL013515-RA	84	76	0.0612567
AAEL002417-RB	49	76	1.37226
AAEL001411-RA	23	76	6.68171
AAEL009636-RB	4	76	17.4373
AAEL003582-RA	221	75	15.8382
AAEL002381-RA	5	75	16.2047
AAEL010787-RA	202	74	12.9554
AAEL010787-RD	202	74	12.9554
AAEL008802-RA	87	74	0.185139
AAEL013359-RB	197	73	12.414
AAEL005102-RA	25	73	5.50047
AAEL017451-RA	14	73	9.72659
AAEL009151-RB	242	72	20.5108
AAEL009151-RA	241	72	20.3266
AAEL005629-RA	193	72	12.0354
AAEL005515-RG	44	72	1.58139
AAEL004081-RA	25	72	5.32461
AAEL001402-RA	14	72	9.49874
AAEL017096-RA	131	71	3.72273
AAEL005515-RD	46	71	1.25771
AAEL005515-RF	44	71	1.48514
AAEL001411-RB	20	71	6.75988
AAEL011870-RA	7	71	13.4761
AAEL010884-RA	211	70	15.596
AAEL013359-RA	192	70	12.4042
AAEL000703-RA	25	70	4.97759
AAEL010756-RA	241	69	21.3489
AAEL010756-RB	240	69	21.1609
AAEL013359-RC	192	69	12.6752
AAEL017198-RA	183	69	11.2221
AAEL007928-RA	22	69	5.69989
AAEL011197-RA	22	69	5.69989
AAEL011197-RB	22	69	5.69989
AAEL001547-RA	241	68	21.6993
AAEL014871-RA	79	68	0.142634
AAEL011126-RA	25	68	4.63711
AAEL008006-RA	4	68	15.1891
AAEL004297-RA	131	67	4.35355
AAEL000028-RA	57	67	0.211886
AAEL002368-RA	218	66	18.0979
AAEL004716-RA	38	66	1.75634
AAEL004716-RB	38	66	1.75634
AAEL009770-RA	30	66	3.13116
AAEL009770-RB	28	66	3.56684
AAEL001209-RA	12	66	9.12628
AAEL002687-RA	198	64	15.1469
AAEL013272-RA	179	64	11.9069
AAEL012251-RA	6	64	12.3827
AAEL014838-RA	247	63	24.715
AAEL008701-RA	119	63	3.61043
AAEL001420-RA	81	63	0.429156
AAEL011587-RA	247	62	25.1052
AAEL013021-RA	177	62	12.1313
AAEL010787-RB	161	62	9.54312
AAEL017012-RA	44	62	0.73116
AAEL017012-RC	44	62	0.73116
AAEL007477-RA	29	62	2.77504
AAEL014292-RA	229	61	21.9294
AAEL014903-RA	229	61	21.9294
AAEL001673-RA	17	61	5.87411
AAEL003750-RB	90	60	1.20928
AAEL002827-RA	72	60	0.197248
AAEL004631-RA	12	60	7.75372
AAEL003750-RA	90	59	1.30488
AAEL000951-RA	84	59	0.868855
AAEL000951-RB	84	59	0.868855
AAEL002251-RA	51	59	0.155864
AAEL011116-RB	10	59	8.54245
AAEL009403-RA	152	58	9.1447
AAEL011116-RA	10	58	8.30646
AAEL015458-RA	25	57	2.89774
AAEL000109-RA	7	57	9.84607
AAEL003835-RB	144	56	8.3989
AAEL006096-RA	67	56	0.177293
AAEL010751-RA	61	56	0.0306267
AAEL011708-RA	43	56	0.418439
AAEL005961-RA	16	56	5.25105
AAEL006820-RA	15	56	5.61754
AAEL007715-RA	162	55	11.6033
AAEL007715-RB	162	55	11.6033
AAEL010529-RA	80	55	0.925916
AAEL008485-RA	3	55	12.5142
AAEL000923-RA	0	55	16.7491
AAEL007444-RA	234	54	25.7142
AAEL007444-RB	234	54	25.7142
AAEL006785-RA	164	54	12.2444
AAEL008329-RA	162	54	11.8979
AAEL003835-RA	143	54	8.74803
AAEL003835-RC	142	54	8.59001
AAEL011288-RA	111	54	4.16891
AAEL001440-RA	18	54	4.21683
AAEL013131-RA	13	54	5.99632
AAEL015289-RA	0	54	16.4445
AAEL006785-RB	161	53	12.0241
AAEL001759-RA	138	53	8.21579
AAEL014127-RA	137	53	8.05982
AAEL012198-RA	134	53	7.59727
AAEL006102-RA	68	53	0.354253
AAEL017587-RA	52	53	0.00702006
AAEL017592-RA	52	53	0.00702006
AAEL017600-RA	52	53	0.00702006
AAEL017614-RA	52	53	0.00702006
AAEL017644-RA	52	53	0.00702006
AAEL017652-RA	52	53	0.00702006
AAEL017671-RA	52	53	0.00702006
AAEL017686-RA	52	53	0.00702006
AAEL017706-RA	52	53	0.00702006
AAEL017714-RA	52	53	0.00702006
AAEL017721-RA	52	53	0.00702006
AAEL017752-RA	52	53	0.00702006
AAEL017755-RA	52	53	0.00702006
AAEL017771-RA	52	53	0.00702006
AAEL017780-RA	52	53	0.00702006
AAEL017782-RA	52	53	0.00702006
AAEL017784-RA	52	53	0.00702006
AAEL017788-RA	52	53	0.00702006
AAEL017810-RA	52	53	0.00702006
AAEL017815-RA	52	53	0.00702006
AAEL017816-RA	52	53	0.00702006
AAEL017845-RA	52	53	0.00702006
AAEL017854-RA	52	53	0.00702006
AAEL017858-RA	52	53	0.00702006
AAEL017877-RA	52	53	0.00702006
AAEL017880-RA	52	53	0.00702006
AAEL017891-RA	52	53	0.00702006
AAEL017893-RA	52	53	0.00702006
AAEL017902-RA	52	53	0.00702006
AAEL017907-RA	52	53	0.00702006
AAEL017944-RA	52	53	0.00702006
AAEL017951-RA	52	53	0.00702006
AAEL017953-RA	52	53	0.00702006
AAEL017964-RA	52	53	0.00702006
AAEL014246-RA	48	53	0.0726047
AAEL002851-RA	11	53	6.65958
AAEL011116-RC	9	53	7.66456
AAEL006860-RA	148	52	10.0992
AAEL006824-RA	74	52	0.763517
AAEL014845-RA	40	52	0.383951
AAEL006389-RA	32	52	1.11489
AAEL009422-RA	29	52	1.51913
AAEL009422-RD	28	52	1.67254
AAEL009422-RF	28	52	1.67254
AAEL013587-RA	242	51	28.7176
AAEL005451-RA	165	51	13.3572
AAEL017301-RA	105	51	3.95822
AAEL012357-RA	63	51	0.234581
AAEL012357-RB	63	51	0.234581
AAEL017915-RA	48	51	0.0315805
AAEL004699-RA	46	51	0.0747681
AAEL006568-RA	9	51	7.19417
AAEL004912-RA	0	51	15.5309
AAEL005298-RA	133	50	8.19407
AAEL017733-RA	49	50	0.00706154
AAEL001279-RB	27	50	1.59606
AAEL000449-RA	239	49	28.9903
AAEL002372-RA	215	49	23.8876
AAEL003888-RA	82	49	1.71158
AAEL017603-RA	50	49	9.28514e-05
AAEL017766-RA	50	49	9.28514e-05
AAEL009422-RB	23	49	2.17717
AAEL007162-RA	18	49	3.34546
AAEL008946-RA	240	48	29.6769
AAEL014562-RA	161	48	13.6124
AAEL004822-RA	134	48	8.88898
AAEL004830-RA	128	48	7.91722
AAEL010550-RA	128	48	7.91722
AAEL010335-RA	121	48	6.82583
AAEL017066-RA	97	48	3.49872
AAEL010028-RA	31	48	0.860959
AAEL001279-RA	24	48	1.8555
AAEL009422-RC	23	48	2.04121
AAEL009422-RE	23	48	2.04121
AAEL001307-RA	10	48	6.01371
AAEL008939-RA	119	47	6.76317
AAEL008054-RA	42	47	0.0796943
AAEL014936-RA	30	47	0.882071
AAEL014318-RA	11	47	5.35108
AAEL010830-RA	126	46	8.12347
AAEL017598-RA	47	46	0.000150505
AAEL014843-RA	39	46	0.150899
AAEL008848-RA	68	45	0.945134
AAEL011758-RA	52	45	0.0867537
AAEL010467-RB	19	45	2.45277
AAEL010467-RA	18	45	2.69086
AAEL017513-RA	17	45	2.9462
AAEL017082-RA	14	45	3.8297
AAEL004616-RA	12	45	4.53436
AAEL010821-RA	143	44	11.6409
AAEL002832-RA	112	44	6.42282
AAEL017835-RA	44	44	0.00123
AAEL001951-RA	12	44	4.33352
AAEL006256-RA	156	43	14.4088
AAEL003467-RA	39	43	0.0574705
AAEL011704-RA	38	43	0.0856173
AAEL010442-RA	33	43	0.322456
AAEL014600-RA	33	43	0.322456
AAEL017012-RB	27	43	0.85793
AAEL008635-RA	22	43	1.5741
AAEL007236-RA	14	43	3.46062
AAEL006968-RA	78	42	2.25794
AAEL004498-RA	75	42	1.93548
AAEL011102-RA	47	42	0.0448508
AAEL001965-RA	35	42	0.163842
AAEL000213-RA	20	42	1.81017
AAEL001005-RA	10	42	4.71008
AAEL004059-RA	69	41	1.46881
AAEL007417-RA	32	41	0.273938
AAEL012576-RA	26	41	0.788645
AAEL014913-RA	26	41	0.788645
AAEL013353-RC	15	41	2.81603
AAEL008494-RA	14	41	3.10148
AAEL009451-RA	11	41	4.1061
AAEL000641-RA	10	41	4.49932
AAEL002169-RA	10	41	4.49932
AAEL009472-RA	185	40	21.4978
AAEL004059-RB	69	40	1.59625
AAEL008963-RA	34	40	0.127696
AAEL012576-RB	25	40	0.811655
AAEL013353-RA	15	40	2.64835
AAEL007799-RA	13	40	3.22645
AAEL007799-RB	13	40	3.22645
AAEL001928-RA	11	40	3.90593
AAEL000641-RB	10	40	4.29063
AAEL011773-RA	7	40	5.67354
AAEL014764-RA	185	39	21.9479
AAEL005733-RA	36	39	0.037566
AAEL013136-RA	24	39	0.83617
AAEL000181-RA	19	39	1.59925
AAEL013353-RB	14	39	2.75313
AAEL013353-RD	14	39	2.75313
AAEL005474-RA	12	39	3.36294
AAEL004054-RA	89	38	4.3993
AAEL006307-RA	46	38	0.138996
AAEL005733-RB	35	38	0.0382525
AAEL009160-RB	34	38	0.0632235
AAEL000185-RA	32	38	0.133697
AAEL017615-RA	29	38	0.295612
AAEL002761-RH	25	38	0.632889
AAEL007042-RB	21	38	1.13894
AAEL007042-RA	20	38	1.29682
AAEL000786-RA	15	38	2.32199
AAEL002551-RA	14	38	2.58331
AAEL004978-RA	1	38	9.84989
AAEL009160-RA	32	37	0.0971317
AAEL017703-RA	32	37	0.0971317
AAEL013969-RA	23	37	0.765548
AAEL007042-RC	21	37	1.02755
AAEL003986-RA	6	37	5.50613
AAEL004904-RA	0	37	11.2675
AAEL006040-RA	40	36	0.0328612
AAEL014244-RA	37	36	0.00051071
AAEL002761-RC	27	36	0.312386
AAEL002761-RG	27	36	0.312386
AAEL001293-RA	24	36	0.567335
AAEL001293-RB	24	36	0.567335
AAEL001508-RA	24	36	0.567335
AAEL002781-RB	8	36	4.28319
AAEL010692-RA	0	36	10.963
AAEL000175-RA	79	35	3.63347
AAEL011195-RA	64	35	1.77232
AAEL017551-RA	64	35	1.77232
AAEL005221-RA	41	35	0.0831225
AAEL005221-RB	41	35	0.0831225
AAEL000006-RA	40	35	0.0560627
AAEL007778-RA	28	35	0.194513
AAEL003275-RA	24	35	0.487105
AAEL017654-RA	24	35	0.487105
AAEL012886-RA	9	35	3.65517
AAEL003259-RA	8	35	4.06693
AAEL003986-RB	6	35	5.031
AAEL003986-RC	6	35	5.031
AAEL003986-RD	6	35	5.031
AAEL003986-RE	6	35	5.031
AAEL017054-RA	5	35	5.60112
AAEL006876-RA	2	35	7.87459
AAEL003235-RA	79	34	3.84613
AAEL003235-RB	78	34	3.70486
AAEL010977-RA	64	34	1.92343
AAEL010159-RA	63	34	1.8121
AAEL005832-RA	41	34	0.118734
AAEL004860-RA	37	34	0.0180733
AAEL002879-RA	33	34	0.00766195
AAEL011498-RA	20	34	0.846775
AAEL001668-RA	13	34	2.18519
AAEL013348-RA	0	34	10.354
AAEL011587-RB	125	33	12.0813
AAEL017075-RC	108	33	8.8667
AAEL007662-RA	51	33	0.782554
AAEL003393-RA	36	33	0.0188439
AAEL002600-RA	30	33	0.0423664
AAEL009287-RA	30	33	0.0423664
AAEL003160-RA	29	33	0.0708809
AAEL004667-RA	23	33	0.425477
AAEL002542-RA	17	33	1.18804
AAEL001641-RA	12	33	2.28672
AAEL002889-RA	6	33	4.56314
AAEL009838-RA	5	33	5.11127
AAEL001061-RB	4	33	5.73541
AAEL008500-RA	3	33	6.45755
AAEL004390-RA	0	33	10.0494
AAEL002047-RA	139	32	15.3072
AAEL012175-RA	73	32	3.42925
AAEL000931-RA	42	32	0.260533
AAEL004484-RA	13	32	1.86468
AAEL004988-RA	12	32	2.11868
AAEL002595-RA	10	32	2.70883
AAEL005544-RA	4	32	5.48129
AAEL006890-RA	4	32	5.48129
AAEL017269-RA	0	32	9.74491
AAEL010169-RA	125	31	12.8539
AAEL003606-RA	115	31	10.8767
AAEL005238-RA	90	31	6.31775
AAEL002334-RA	39	31	0.172073
AAEL017419-RA	38	31	0.131046
AAEL012568-RA	29	31	0.0222865
AAEL010205-RB	28	31	0.0444161
AAEL010205-RE	28	31	0.0444161
AAEL009430-RA	27	31	0.0746983
AAEL007883-RA	16	31	1.11086
AAEL007883-RB	16	31	1.11086
AAEL007883-RC	16	31	1.11086
AAEL013207-RA	12	31	1.95434
AAEL006568-RB	5	31	4.62835
AAEL012928-RA	0	31	9.44038
AAEL004178-RB	227	30	36.4606
AAEL004178-RA	226	30	36.217
AAEL004197-RA	78	30	4.63275
AAEL009312-RA	61	30	2.23298
AAEL009071-RA	60	30	2.11031
AAEL005515-RE	29	30	0.00798965
AAEL000567-RA	28	30	0.022758
AAEL007760-RA	10	30	2.34268
AAEL004386-RA	0	30	9.13585
AAEL008920-RA	100	29	8.73075
AAEL006981-RA	58	29	2.03997
AAEL011184-RA	33	29	0.0430061
AAEL014452-RA	32	29	0.0224506
AAEL014863-RC	32	29	0.0224506
AAEL010205-RC	28	29	0.00809085
AAEL010205-RD	28	29	0.00809085
AAEL010205-RF	28	29	0.00809085
AAEL010205-RA	27	29	0.0232652
AAEL014185-RA	23	29	0.172301
AAEL002761-RB	13	29	1.41393
AAEL002761-RD	13	29	1.41393
AAEL006959-RA	8	29	2.8226
AAEL002527-RA	7	29	3.21258
AAEL004112-RA	0	29	8.83132
AAEL005170-RA	81	28	5.65735
AAEL010754-RA	78	28	5.15783
AAEL009279-RA	59	28	2.34533
AAEL012207-RA	40	28	0.421396
AAEL012207-RD	40	28	0.421396
AAEL014556-RA	31	28	0.0235101
AAEL014556-RB	31	28	0.0235101
AAEL015053-RA	31	28	0.0235101
AAEL015053-RB	31	28	0.0235101
AAEL010697-RA	19	28	0.40857
AAEL003716-RA	18	28	0.511336
AAEL015450-RA	18	28	0.511336
AAEL002230-RA	17	28	0.6288
AAEL004450-RA	17	28	0.6288
AAEL004294-RA	16	28	0.762174
AAEL008084-RA	12	28	1.48571
AAEL008084-RB	12	28	1.48571
AAEL006169-RA	9	28	2.28997
AAEL003766-RA	1	28	6.93524
AAEL013533-RA	102	27	9.83131
AAEL013009-RA	81	27	5.94894
AAEL002269-RA	51	27	1.54733
AAEL012207-RB	40	27	0.506859
AAEL012207-RE	40	27	0.506859
AAEL016972-RA	28	27	0.00123276
AAEL008365-RA	25	27	0.0244033
AAEL015260-RA	25	27	0.0244033
AAEL006446-RA	18	27	0.425502
AAEL003716-RB	17	27	0.533314
AAEL007390-RA	16	27	0.656816
AAEL006070-RA	13	27	1.13623
AAEL006582-RA	12	27	1.33846
AAEL012235-RA	11	27	1.56579
AAEL009185-RA	7	27	2.79741
AAEL003671-RA	4	27	4.23535
AAEL011202-RA	3	27	4.87949
AAEL011202-RB	3	27	4.87949
AAEL003404-RA	0	27	8.22226
AAEL003404-RB	0	27	8.22226
AAEL005651-RA	63	26	3.31604
AAEL017153-RA	55	26	2.20548
AAEL012207-RC	40	26	0.601928
AAEL008345-RA	35	26	0.258892
AAEL002720-RA	30	26	0.0489403
AAEL001952-RA	21	26	0.133801
AAEL001952-RB	21	26	0.133801
AAEL010697-RB	19	26	0.262432
AAEL010340-RA	18	26	0.346104
AAEL000274-RA	17	26	0.444045
AAEL007707-RA	12	26	1.19616
AAEL010765-RA	12	26	1.19616
AAEL013391-RA	4	26	3.99188
AAEL006922-RA	1	26	6.35778
AAEL006922-RB	1	26	6.35778
AAEL011297-RB	0	26	7.91774
AAEL016971-RA	0	26	7.91774
AAEL017350-RA	0	26	7.91774
AAEL010318-RA	78	25	6.0325
AAEL010318-RB	78	25	6.0325
AAEL014932-RA	65	25	3.86063
AAEL000080-RA	31	25	0.11974
AAEL002572-RA	27	25	0.0104659
AAEL003103-RA	25	25	0.000698866
AAEL017247-RA	24	25	0.00860112
AAEL002023-RA	22	25	0.0527196
AAEL006833-RA	19	25	0.199742
AAEL006833-RB	19	25	0.199742
AAEL006833-RC	19	25	0.199742
AAEL013139-RA	18	25	0.273543
AAEL013139-RD	18	25	0.273543
AAEL010340-RB	16	25	0.464444
AAEL014762-RA	10	25	1.49492
AAEL006642-RA	8	25	2.05595
AAEL013522-RA	8	25	2.05595
AAEL011746-RA	7	25	2.39551
AAEL007880-RA	6	25	2.78376
AAEL006764-RA	4	25	3.75064
AAEL007069-RA	2	25	5.11207
AAEL015330-RA	2	25	5.11207
AAEL003612-RA	0	25	7.61321
AAEL009642-RA	0	25	7.61321
AAEL005610-RA	84	24	7.45845
AAEL014932-RB	65	24	4.11878
AAEL012271-RA	64	24	3.95861
AAEL003503-RA	32	24	0.221927
AAEL008517-RA	32	24	0.221927
AAEL002144-RA	25	24	0.00163243
AAEL002083-RA	21	24	0.0545437
AAEL009214-RA	21	24	0.0545437
AAEL013139-RC	19	24	0.144557
AAEL013139-RE	19	24	0.144557
AAEL013139-RG	19	24	0.144557
AAEL013139-RB	18	24	0.208258
AAEL013139-RF	18	24	0.208258
AAEL013139-RH	18	24	0.208258
AAEL013139-RI	18	24	0.208258
AAEL013574-RA	18	24	0.208258
AAEL013574-RB	17	24	0.285757
AAEL017437-RA	17	24	0.285757
AAEL003955-RA	13	24	0.759824
AAEL000622-RA	11	24	1.11984
AAEL003957-RA	11	24	1.11984
AAEL003957-RB	11	24	1.11984
AAEL003957-RC	11	24	1.11984
AAEL009152-RA	7	24	2.20014
AAEL011089-RA	6	24	2.57438
AAEL011746-RB	6	24	2.57438
AAEL010668-RA	4	24	3.5118
AAEL002978-RA	3	24	4.11097
AAEL012681-RA	68	23	4.89579
AAEL009101-RA	59	23	3.42744
AAEL003234-RA	51	23	2.26236
AAEL005165-RA	37	23	0.667987
AAEL005165-RC	37	23	0.667987
AAEL001352-RA	34	23	0.426335
AAEL008629-RA	33	23	0.35579
AAEL012233-RA	31	23	0.231189
AAEL017378-RA	31	23	0.231189
AAEL012062-RA	28	23	0.089907
AAEL012062-RC	28	23	0.089907
AAEL017144-RA	28	23	0.089907
AAEL005289-RA	22	23	0.00893922
AAEL008259-RA	15	23	0.396878
AAEL004010-RD	14	23	0.512055
AAEL005617-RA	14	23	0.512055
AAEL006582-RB	12	23	0.8024
AAEL010359-RA	12	23	0.8024
AAEL013637-RA	10	23	1.18853
AAEL002501-RA	7	23	2.00886
AAEL008958-RA	7	23	2.00886
AAEL011089-RC	6	23	2.36861
AAEL000258-RA	5	23	2.78611
AAEL000877-RA	53	22	2.76061
AAEL005562-RA	52	22	2.61505
AAEL004503-RA	41	22	1.19855
AAEL004503-RB	40	22	1.08942
AAEL005165-RB	37	22	0.785823
AAEL007065-RA	37	22	0.785823
AAEL009872-RA	37	22	0.785823
AAEL011985-RA	35	22	0.605024
AAEL003046-RA	25	22	0.0318136
AAEL006514-RA	25	22	0.0318136
AAEL004234-RA	23	22	0.00197052
AAEL002759-RA	18	22	0.101501
AAEL002759-RC	18	22	0.101501
AAEL010555-RA	15	22	0.314221
AAEL000758-RB	14	22	0.417659
AAEL004010-RA	14	22	0.417659
AAEL004010-RB	14	22	0.417659
AAEL004010-RC	14	22	0.417659
AAEL009317-RA	14	22	0.417659
AAEL017391-RA	11	22	0.850437
AAEL015410-RA	8	22	1.52448
AAEL012994-RA	6	22	2.16676
AAEL011979-RA	4	22	3.04209
AAEL017334-RA	3	22	3.60846
AAEL001147-RA	2	22	4.30503
AAEL014045-RA	68	21	5.51065
AAEL012359-RA	60	21	4.11707
AAEL001880-RA	57	21	3.62409
AAEL001885-RA	57	21	3.62409
AAEL000619-RA	56	21	3.46378
AAEL011129-RA	56	21	3.46378
AAEL001718-RA	51	21	2.69538
AAEL009167-RA	33	21	0.542865
AAEL006240-RA	28	21	0.194186
AAEL008672-RA	22	21	0.00216707
AAEL007945-RA	20	21	0.00935422
AAEL008556-RA	17	21	0.106069
AAEL002610-RA	16	21	0.16511
AAEL001356-RA	15	21	0.239573
AAEL017029-RA	15	21	0.239573
AAEL017349-RA	14	21	0.330946
AAEL012827-RA	13	21	0.440955
AAEL005114-RA	12	21	0.57163
AAEL007371-RA	12	21	0.57163
AAEL015263-RA	12	21	0.57163
AAEL011264-RA	11	21	0.725376
AAEL001325-RA	9	21	1.11428
AAEL001325-RB	9	21	1.11428
AAEL006158-RA	9	21	1.11428
AAEL005748-RA	8	21	1.35735
AAEL010602-RA	8	21	1.35735
AAEL012072-RA	8	21	1.35735
AAEL008041-RB	7	21	1.63988
AAEL011686-RA	7	21	1.63988
AAEL013229-RA	7	21	1.63988
AAEL011089-RB	6	21	1.96914
AAEL000258-RB	5	21	2.35504
AAEL006668-RA	3	21	3.36067
AAEL011478-RA	3	21	3.36067
AAEL011478-RB	3	21	3.36067
AAEL015143-RB	2	21	4.03914
AAEL006794-RA	1	21	4.92596
AAEL008581-RB	1	21	4.92596
AAEL011297-RA	0	21	6.39509
AAEL009506-RA	72	20	6.59492
AAEL009018-RA	57	20	3.89715
AAEL003031-RA	51	20	2.93344
AAEL004072-RA	51	20	2.93344
AAEL005860-RA	51	20	2.93344
AAEL013988-RA	51	20	2.93344
AAEL004670-RA	49	20	2.63061
AAEL002160-RA	32	20	0.5657
AAEL009863-RA	30	20	0.403093
AAEL009863-RB	30	20	0.403093
AAEL011400-RA	27	20	0.203499
AAEL004327-RA	24	20	0.0657494
AAEL004427-RA	24	20	0.0657494
AAEL017077-RA	23	20	0.0356344
AAEL017077-RB	22	20	0.0143069
AAEL002759-RB	17	20	0.0638478
AAEL002759-RD	17	20	0.0638478
AAEL001341-RA	15	20	0.173548
AAEL007949-RA	14	20	0.25251
AAEL008461-RA	14	20	0.25251
AAEL000608-RA	12	20	0.467257
AAEL004620-RA	11	20	0.607429
AAEL005312-RE	11	20	0.607429
AAEL005312-RF	11	20	0.607429
AAEL002261-RA	10	20	0.773125
AAEL017212-RA	9	20	0.967844
AAEL008041-RA	7	20	1.46295
AAEL007532-RA	6	20	1.77612
AAEL010000-RA	5	20	2.14531
AAEL005845-RA	4	20	2.58457
AAEL014260-RA	4	20	2.58457
AAEL007187-RA	3	20	3.11547
AAEL014695-RA	1	20	4.64212
AAEL007870-RA	0	20	6.09057
AAEL012578-RA	56	19	4.01463
AAEL002881-RA	45	19	2.27158
AAEL002504-RA	38	19	1.33653
AAEL002504-RB	38	19	1.33653
AAEL000529-RA	37	19	1.217
AAEL001306-RA	37	19	1.217
AAEL007718-RA	36	19	1.10145
AAEL012684-RA	31	19	0.590417
AAEL017368-RA	28	19	0.345852
AAEL009073-RA	26	19	0.213651
AAEL010017-RA	24	19	0.109714
AAEL005523-RA	22	19	0.0378291
AAEL001887-RA	16	19	0.0668487
AAEL008078-RA	14	19	0.183024
AAEL001562-RA	13	19	0.267096
AAEL017258-RA	13	19	0.267096
AAEL005312-RA	11	19	0.497194
AAEL005312-RB	11	19	0.497194
AAEL005312-RC	11	19	0.497194
AAEL005312-RD	11	19	0.497194
AAEL000758-RA	10	19	0.648411
AAEL002781-RA	9	19	0.828151
AAEL007767-RA	9	19	0.828151
AAEL013987-RA	8	19	1.04073
AAEL000262-RA	7	19	1.29165
AAEL004088-RE	6	19	1.58812
AAEL006242-RA	6	19	1.58812
AAEL010576-RI	5	19	1.93993
AAEL010576-RO	5	19	1.93993
AAEL017083-RA	5	19	1.93993
AAEL014390-RA	3	19	2.8731
AAEL003279-RA	2	19	3.51293
AAEL012427-RA	1	19	4.35932
AAEL008083-RA	153	18	26.0185
AAEL013694-RA	153	18	26.0185
AAEL005567-RB	62	18	5.4062
AAEL011381-RA	53	18	3.79435
AAEL002046-RA	52	18	3.62483
AAEL017075-RA	50	18	3.29229
AAEL010611-RA	48	18	2.96896
AAEL010611-RB	48	18	2.96896
AAEL011689-RA	48	18	2.96896
AAEL011689-RB	48	18	2.96896
AAEL012939-RA	45	18	2.50271
AAEL005620-RA	44	18	2.35267
AAEL015379-RA	43	18	2.2055
AAEL008738-RA	39	18	1.64789
AAEL011110-RA	39	18	1.64789
AAEL005760-RA	36	18	1.26619
AAEL000271-RA	32	18	0.814622
AAEL000271-RC	32	18	0.814622
AAEL005319-RA	29	18	0.526587
AAEL002204-RA	28	18	0.441649
AAEL000950-RA	25	18	0.224762
AAEL009520-RA	24	18	0.166445
AAEL014275-RA	17	18	0.0101786
AAEL001887-RB	15	18	0.0702181
AAEL008723-RA	12	18	0.283668
AAEL008723-RB	12	18	0.283668
AAEL010508-RA	10	18	0.531586
AAEL007043-RA	7	18	1.12652
AAEL010585-RA	7	18	1.12652
AAEL004088-RA	6	18	1.40561
AAEL004088-RB	6	18	1.40561
AAEL004088-RC	6	18	1.40561
AAEL004088-RD	6	18	1.40561
AAEL010576-RG	6	18	1.40561
AAEL001432-RA	5	18	1.73932
AAEL010048-RA	5	18	1.73932
AAEL010576-RA	5	18	1.73932
AAEL010576-RE	5	18	1.73932
AAEL010576-RJ	5	18	1.73932
AAEL010576-RK	5	18	1.73932
AAEL001098-RA	2	18	3.25299
AAEL008849-RA	2	18	3.25299
AAEL012134-RA	2	18	3.25299
AAEL012671-RA	2	18	3.25299
AAEL004942-RA	1	18	4.07766
AAEL004942-RB	1	18	4.07766
AAEL006830-RA	1	18	4.07766
AAEL001593-RC	0	18	5.48151
AAEL003514-RA	34	17	1.19584
AAEL003625-RA	30	17	0.74644
AAEL006851-RA	27	17	0.463627
AAEL012661-RA	27	17	0.463627
AAEL000111-RA	25	17	0.305634
AAEL006021-RA	19	17	0.0176744
AAEL012062-RB	19	17	0.0176744
AAEL010850-RB	17	17	0.000475229
AAEL010850-RD	17	17	0.000475229
AAEL010850-RE	17	17	0.000475229
AAEL010850-RG	17	17	0.000475229
AAEL017345-RA	15	17	0.0345771
AAEL004450-RB	14	17	0.0740279
AAEL012086-RA	13	17	0.130514
AAEL002037-RA	12	17	0.205962
AAEL013966-RA	11	17	0.302664
AAEL009038-RA	10	17	0.423388
AAEL011962-RA	8	17	0.75131
AAEL011962-RB	8	17	0.75131
AAEL011962-RC	8	17	0.75131
AAEL004887-RA	7	17	0.968147
AAEL004274-RA	6	17	1.22914
AAEL010576-RB	6	17	1.22914
AAEL006364-RA	5	17	1.54396
AAEL006458-RA	5	17	1.54396
AAEL010576-RC	5	17	1.54396
AAEL010576-RD	5	17	1.54396
AAEL010576-RH	5	17	1.54396
AAEL010576-RM	5	17	1.54396
AAEL010576-RP	5	17	1.54396
AAEL010576-RQ	5	17	1.54396
AAEL010576-RT	5	17	1.54396
AAEL002891-RA	4	17	1.92649
AAEL004739-RA	4	17	1.92649
AAEL000610-RA	3	17	2.39806
AAEL002898-RA	3	17	2.39806
AAEL004235-RA	3	17	2.39806
AAEL006291-RA	3	17	2.39806
AAEL006937-RA	3	17	2.39806
AAEL000304-RA	2	17	2.99547
AAEL000304-RB	2	17	2.99547
AAEL000304-RC	2	17	2.99547
AAEL000304-RD	2	17	2.99547
AAEL000304-RE	2	17	2.99547
AAEL012865-RA	2	17	2.99547
AAEL015143-RA	2	17	2.99547
AAEL001870-RA	0	17	5.17698
AAEL017075-RB	46	16	3.18469
AAEL009646-RA	42	16	2.53352
AAEL008771-RA	39	16	2.07477
AAEL011456-RA	39	16	2.07477
AAEL008789-RA	36	16	1.64524
AAEL011966-RA	35	16	1.50926
AAEL013613-RA	33	16	1.24919
AAEL011871-RA	30	16	0.891939
AAEL009313-RA	26	16	0.48776
AAEL007381-RA	22	16	0.186207
AAEL011624-RB	22	16	0.186207
AAEL004284-RA	21	16	0.130266
AAEL017563-RA	20	16	0.0832753
AAEL012904-RA	17	16	0.00355813
AAEL013875-RA	17	16	0.00355813
AAEL010850-RA	16	16	0.000447274
AAEL006239-RA	15	16	0.0109236
AAEL001421-RA	13	16	0.0783696
AAEL010798-RA	13	16	0.0783696
AAEL011408-RA	13	16	0.0783696
AAEL005741-RA	12	16	0.138838
AAEL006441-RA	12	16	0.138838
AAEL001323-RA	10	16	0.324662
AAEL003109-RA	10	16	0.324662
AAEL005400-RB	10	16	0.324662
AAEL005931-RA	10	16	0.324662
AAEL000037-RA	9	16	0.456092
AAEL002761-RA	9	16	0.456092
AAEL002761-RE	9	16	0.456092
AAEL017461-RA	9	16	0.456092
AAEL017575-RA	9	16	0.456092
AAEL004871-RA	8	16	0.6185
AAEL005458-RA	8	16	0.6185
AAEL001484-RA	7	16	0.817236
AAEL001484-RB	7	16	0.817236
AAEL013279-RA	7	16	0.817236
AAEL010576-RR	6	16	1.05934
AAEL001916-RA	5	16	1.35442
AAEL001916-RB	5	16	1.35442
AAEL010576-RF	5	16	1.35442
AAEL010576-RL	5	16	1.35442
AAEL010576-RN	5	16	1.35442
AAEL010576-RS	5	16	1.35442
AAEL013355-RA	5	16	1.35442
AAEL014366-RA	5	16	1.35442
AAEL014366-RB	5	16	1.35442
AAEL017207-RA	5	16	1.35442
AAEL017395-RA	5	16	1.35442
AAEL006836-RA	4	16	1.71625
AAEL006836-RB	4	16	1.71625
AAEL006965-RA	4	16	1.71625
AAEL000044-RA	3	16	2.1661
AAEL000044-RB	3	16	2.1661
AAEL006847-RA	2	16	2.74065
AAEL011191-RA	2	16	2.74065
AAEL012723-RA	2	16	2.74065
AAEL014057-RA	1	16	3.5183
AAEL002482-RA	0	16	4.87245
AAEL012499-RA	0	16	4.87245
AAEL015606-RA	0	16	4.87245
AAEL012740-RA	45	15	3.30496
AAEL008176-RA	44	15	3.13357
AAEL012825-RA	41	15	2.63485
AAEL000526-RA	40	15	2.47413
AAEL011010-RA	39	15	2.31638
AAEL014681-RA	39	15	2.31638
AAEL013007-RA	38	15	2.16172
AAEL008697-RA	37	15	2.01029
AAEL004347-RA	33	15	1.44014
AAEL003976-RA	31	15	1.17899
AAEL013407-RB	31	15	1.17899
AAEL002865-RA	30	15	1.05516
AAEL010952-RA	29	15	0.936147
AAEL003076-RA	28	15	0.822245
AAEL007011-RA	27	15	0.713755
AAEL002200-RA	24	15	0.424275
AAEL007213-RA	22	15	0.265441
AAEL007898-RA	21	15	0.197761
AAEL002081-RA	20	15	0.138705
AAEL002081-RB	20	15	0.138705
AAEL007834-RA	18	15	0.049312
AAEL007834-RB	18	15	0.049312
AAEL010850-RF	17	15	0.0206397
AAEL010850-RH	17	15	0.0206397
AAEL010850-RI	17	15	0.0206397
AAEL006085-RA	16	15	0.00395492
AAEL011624-RA	16	15	0.00395492
AAEL001798-RA	14	15	0.011379
AAEL001798-RB	14	15	0.011379
AAEL005558-RA	13	15	0.0384075
AAEL003934-RA	12	15	0.0833625
AAEL009241-RA	11	15	0.148462
AAEL002986-RA	10	15	0.23639
AAEL004733-RA	10	15	0.23639
AAEL008556-RB	10	15	0.23639
AAEL010148-RA	10	15	0.23639
AAEL001794-RA	9	15	0.350443
AAEL001794-RB	9	15	0.350443
AAEL005400-RD	9	15	0.350443
AAEL000099-RA	8	15	0.49475
AAEL004783-RA	8	15	0.49475
AAEL005552-RA	8	15	0.49475
AAEL005552-RB	8	15	0.49475
AAEL014704-RA	8	15	0.49475
AAEL007650-RA	7	15	0.674598
AAEL014551-RA	7	15	0.674598
AAEL015064-RA	7	15	0.674598
AAEL015064-RB	7	15	0.674598
AAEL012243-RA	6	15	0.896954
AAEL006373-RA	5	15	1.17134
AAEL006373-RB	5	15	1.17134
AAEL002848-RA	4	15	1.51145
AAEL001605-RA	3	15	1.93843
AAEL006235-RA	3	15	1.93843
AAEL010037-RA	3	15	1.93843
AAEL010674-RA	3	15	1.93843
AAEL012725-RA	3	15	1.93843
AAEL008198-RA	2	15	2.48884
AAEL002283-RA	1	15	3.24093
AAEL004884-RA	1	15	3.24093
AAEL013492-RA	1	15	3.24093
AAEL013887-RA	1	15	3.24093
AAEL007090-RA	0	15	4.56792
AAEL008381-RA	0	15	4.56792
AAEL002228-RA	39	14	2.57891
AAEL000165-RB	38	14	2.41606
AAEL014189-RA	29	14	1.10882
AAEL007549-RA	22	14	0.36191
AAEL010484-RA	22	14	0.36191
AAEL012666-RA	21	14	0.282165
AAEL008854-RA	19	14	0.14818
AAEL006885-RA	16	14	0.0224251
AAEL006928-RA	16	14	0.0224251
AAEL017342-RA	16	14	0.0224251
AAEL000293-RA	13	14	0.0119061
AAEL010170-RB	13	14	0.0119061
AAEL001802-RA	10	14	0.159715
AAEL005369-RA	9	14	0.255668
AAEL005369-RB	9	14	0.255668
AAEL008106-RA	9	14	0.255668
AAEL012584-RA	8	14	0.381087
AAEL003685-RA	7	14	0.541187
AAEL004873-RA	7	14	0.541187
AAEL007113-RA	7	14	0.541187
AAEL008924-RA	7	14	0.541187
AAEL010065-RA	7	14	0.541187
AAEL011063-RA	7	14	0.541187
AAEL000640-RB	6	14	0.742854
AAEL004148-RA	6	14	0.742854
AAEL005277-RA	6	14	0.742854
AAEL008620-RA	6	14	0.742854
AAEL003588-RA	5	14	0.995519
AAEL005528-RA	4	14	1.31276
AAEL009391-RA	4	14	1.31276
AAEL009826-RA	4	14	1.31276
AAEL014364-RA	4	14	1.31276
AAEL017088-RA	4	14	1.31276
AAEL017116-RA	4	14	1.31276
AAEL005400-RA	3	14	1.7156
AAEL005400-RC	3	14	1.7156
AAEL007526-RA	3	14	1.7156
AAEL007526-RB	3	14	1.7156
AAEL011025-RA	3	14	1.7156
AAEL017545-RA	3	14	1.7156
AAEL017545-RB	3	14	1.7156
AAEL009875-RA	2	14	2.24045
AAEL009875-RB	2	14	2.24045
AAEL013896-RA	2	14	2.24045
AAEL007497-RA	1	14	2.96538
AAEL004401-RA	0	14	4.2634
AAEL006243-RA	0	14	4.2634
AAEL006249-RA	0	14	4.2634
AAEL010734-RA	0	14	4.2634
AAEL013808-RA	0	14	4.2634
AAEL004151-RA	63	13	7.60301
AAEL004151-RD	63	13	7.60301
AAEL004151-RC	62	13	7.38752
AAEL004151-RE	62	13	7.38752
AAEL010823-RA	62	13	7.38752
AAEL004151-RB	61	13	7.17324
AAEL005332-RA	44	13	3.75981
AAEL001964-RA	42	13	3.39416
AAEL003581-RA	42	13	3.39416
AAEL003581-RB	41	13	3.21495
AAEL008257-RA	29	13	1.30243
AAEL005435-RA	25	13	0.795846
AAEL005435-RB	25	13	0.795846
AAEL005269-RA	24	13	0.683169
AAEL005269-RB	24	13	0.683169
AAEL005269-RC	24	13	0.683169
AAEL005338-RA	24	13	0.683169
AAEL013656-RA	22	13	0.477361
AAEL004445-RA	21	13	0.385206
AAEL017030-RA	18	13	0.158898
AAEL002866-RA	17	13	0.102639
AAEL003746-RA	13	13	0.00036341
AAEL007828-RA	13	13	0.00036341
AAEL009607-RA	13	13	0.00036341
AAEL009607-RC	13	13	0.00036341
AAEL009607-RD	13	13	0.00036341
AAEL009607-RE	13	13	0.00036341
AAEL014819-RA	13	13	0.00036341
AAEL015038-RA	13	13	0.00036341
AAEL010170-RA	12	13	0.012522
AAEL010170-RC	11	13	0.0435374
AAEL014768-RA	10	13	0.0959878
AAEL012185-RA	9	13	0.173052
AAEL013888-RA	9	13	0.173052
AAEL017315-RA	9	13	0.173052
AAEL004987-RA	8	13	0.278723
AAEL007080-RA	8	13	0.278723
AAEL011425-RA	8	13	0.278723
AAEL003397-RA	7	13	0.418135
AAEL006829-RA	7	13	0.418135
AAEL007113-RB	7	13	0.418135
AAEL007659-RA	7	13	0.418135
AAEL017605-RA	7	13	0.418135
AAEL007033-RA	6	13	0.598079
AAEL002301-RA	5	13	0.827875
AAEL012607-RA	5	13	0.827875
AAEL014309-RA	5	13	0.827875
AAEL014309-RB	5	13	0.827875
AAEL015015-RA	5	13	0.827875
AAEL017116-RB	4	13	1.12098
AAEL003798-RA	3	13	1.49825
AAEL004586-RB	3	13	1.49825
AAEL017240-RB	3	13	1.49825
AAEL000604-RA	2	13	1.99594
AAEL001588-RA	2	13	1.99594
AAEL007343-RA	2	13	1.99594
AAEL008015-RA	2	13	1.99594
AAEL008484-RA	2	13	1.99594
AAEL012255-RA	2	13	1.99594
AAEL012853-RA	2	13	1.99594
AAEL014042-RA	2	13	1.99594
AAEL007609-RA	1	13	2.6919
AAEL000776-RA	0	13	3.95887
AAEL002473-RA	0	13	3.95887
AAEL002473-RB	0	13	3.95887
AAEL010903-RA	0	13	3.95887
AAEL013052-RA	0	13	3.95887
AAEL013525-RA	0	13	3.95887
AAEL017179-RA	0	13	3.95887
AAEL009964-RA	56	12	6.55578
AAEL004071-RA	51	12	5.50768
AAEL014689-RA	46	12	4.50029
AAEL003349-RA	45	12	4.30439
AAEL011437-RA	33	12	2.14038
AAEL004278-RA	32	12	1.9793
AAEL009645-RA	32	12	1.9793
AAEL017585-RA	32	12	1.9793
AAEL017597-RA	32	12	1.9793
AAEL017608-RA	32	12	1.9793
AAEL017612-RA	32	12	1.9793
AAEL017618-RA	32	12	1.9793
AAEL017620-RA	32	12	1.9793
AAEL017622-RA	32	12	1.9793
AAEL017647-RA	32	12	1.9793
AAEL017657-RA	32	12	1.9793
AAEL017683-RA	32	12	1.9793
AAEL017696-RA	32	12	1.9793
AAEL017700-RA	32	12	1.9793
AAEL017708-RA	32	12	1.9793
AAEL017735-RA	32	12	1.9793
AAEL017745-RA	32	12	1.9793
AAEL017758-RA	32	12	1.9793
AAEL017759-RA	32	12	1.9793
AAEL017777-RA	32	12	1.9793
AAEL017786-RA	32	12	1.9793
AAEL017802-RA	32	12	1.9793
AAEL017803-RA	32	12	1.9793
AAEL017819-RA	32	12	1.9793
AAEL017834-RA	32	12	1.9793
AAEL017838-RA	32	12	1.9793
AAEL017853-RA	32	12	1.9793
AAEL017856-RA	32	12	1.9793
AAEL017881-RA	32	12	1.9793
AAEL017896-RA	32	12	1.9793
AAEL017900-RA	32	12	1.9793
AAEL017908-RA	32	12	1.9793
AAEL017909-RA	32	12	1.9793
AAEL017918-RA	32	12	1.9793
AAEL017937-RA	32	12	1.9793
AAEL017939-RA	32	12	1.9793
AAEL017941-RA	32	12	1.9793
AAEL017956-RA	32	12	1.9793
AAEL017965-RA	32	12	1.9793
AAEL007868-RA	31	12	1.82193
AAEL009645-RB	31	12	1.82193
AAEL017581-RA	31	12	1.82193
AAEL004834-RA	27	12	1.23393
AAEL008166-RA	27	12	1.23393
AAEL001390-RA	24	12	0.844126
AAEL001087-RA	23	12	0.725745
AAEL009351-RA	19	12	0.322254
AAEL001102-RA	18	12	0.241856
AAEL006956-RA	18	12	0.241856
AAEL013875-RB	18	12	0.241856
AAEL007612-RA	17	12	0.171118
AAEL005401-RC	16	12	0.110964
AAEL000834-RA	15	12	0.0624564
AAEL000834-RB	15	12	0.0624564
AAEL010965-RA	14	12	0.026835
AAEL013700-RA	14	12	0.026835
AAEL014312-RA	14	12	0.026835
AAEL017447-RC	14	12	0.026835
AAEL000978-RA	13	12	0.00555329
AAEL017447-RA	13	12	0.00555329
AAEL017447-RD	13	12	0.00555329
AAEL011972-RA	12	12	0.000335455
AAEL013742-RA	12	12	0.000335455
AAEL015014-RA	12	12	0.000335455
AAEL015014-RB	12	12	0.000335455
AAEL001715-RA	11	12	0.01325
AAEL010487-RA	11	12	0.01325
AAEL012616-RA	11	12	0.01325
AAEL014528-RA	11	12	0.01325
AAEL014893-RA	11	12	0.01325
AAEL001896-RA	9	12	0.104129
AAEL001896-RB	9	12	0.104129
AAEL012950-RA	9	12	0.104129
AAEL000087-RA	8	12	0.189112
AAEL005699-RA	8	12	0.189112
AAEL005699-RB	8	12	0.189112
AAEL001959-RA	7	12	0.3068
AAEL002705-RA	7	12	0.3068
AAEL006582-RC	7	12	0.3068
AAEL010204-RA	7	12	0.3068
AAEL010901-RA	7	12	0.3068
AAEL010901-RB	7	12	0.3068
AAEL011960-RA	7	12	0.3068
AAEL014199-RA	7	12	0.3068
AAEL005365-RA	6	12	0.463875
AAEL009946-RA	6	12	0.463875
AAEL013005-RA	6	12	0.463875
AAEL013020-RA	6	12	0.463875
AAEL000640-RA	5	12	0.669531
AAEL002377-RA	5	12	0.669531
AAEL003623-RA	5	12	0.669531
AAEL003623-RB	5	12	0.669531
AAEL007306-RA	5	12	0.669531
AAEL007353-RA	5	12	0.669531
AAEL009925-RA	5	12	0.669531
AAEL012217-RA	5	12	0.669531
AAEL012312-RA	5	12	0.669531
AAEL017357-RA	5	12	0.669531
AAEL000179-RA	4	12	0.937074
AAEL007845-RA	4	12	0.937074
AAEL010244-RA	4	12	0.937074
AAEL010244-RB	4	12	0.937074
AAEL013857-RA	4	12	0.937074
AAEL013857-RB	4	12	0.937074
AAEL015065-RA	4	12	0.937074
AAEL017433-RA	4	12	0.937074
AAEL000672-RA	3	12	1.28719
AAEL004738-RA	3	12	1.28719
AAEL008478-RA	3	12	1.28719
AAEL010590-RA	3	12	1.28719
AAEL001891-RA	2	12	1.7559
AAEL002508-RA	2	12	1.7559
AAEL003945-RA	2	12	1.7559
AAEL006564-RA	2	12	1.7559
AAEL004868-RA	1	12	2.42081
AAEL008260-RA	1	12	2.42081
AAEL012483-RA	1	12	2.42081
AAEL014382-RA	1	12	2.42081
AAEL000335-RA	0	12	3.65434
AAEL004172-RA	0	12	3.65434
AAEL004176-RA	0	12	3.65434
AAEL004176-RB	0	12	3.65434
AAEL004537-RA	0	12	3.65434
AAEL007875-RA	0	12	3.65434
AAEL009097-RA	0	12	3.65434
AAEL010579-RA	0	12	3.65434
AAEL011424-RA	0	12	3.65434
AAEL012807-RA	0	12	3.65434
AAEL012807-RB	0	12	3.65434
AAEL012963-RA	0	12	3.65434
AAEL017179-RB	0	12	3.65434
AAEL000269-RA	53	11	6.36689
AAEL014742-RA	45	11	4.69135
AAEL007905-RA	35	11	2.77524
AAEL007881-RA	33	11	2.42364
AAEL010206-RA	32	11	2.25269
AAEL013821-RA	31	11	2.08522
AAEL000165-RA	29	11	1.7615
AAEL008248-RA	26	11	1.30752
AAEL007752-RA	25	11	1.16573
AAEL001216-RA	20	11	0.544711
AAEL010337-RA	19	11	0.441445
AAEL010337-RB	19	11	0.441445
AAEL010396-RA	19	11	0.441445
AAEL002399-RA	16	11	0.185183
AAEL005579-RA	16	11	0.185183
AAEL014904-RA	15	11	0.120587
AAEL006115-RB	14	11	0.0682581
AAEL009629-RA	14	11	0.0682581
AAEL001394-RA	13	11	0.0296
AAEL004378-RA	13	11	0.0296
AAEL013490-RA	13	11	0.0296
AAEL014657-RA	13	11	0.0296
AAEL017286-RA	13	11	0.0296
AAEL002956-RA	12	11	0.00628129
AAEL011972-RB	12	11	0.00628129
AAEL007889-RA	11	11	0.000307501
AAEL012509-RA	11	11	0.000307501
AAEL002175-RA	10	11	0.0141221
AAEL012713-RA	10	11	0.0141221
AAEL017455-RA	10	11	0.0141221
AAEL004120-RA	9	11	0.0507504
AAEL005187-RA	8	11	0.11401
AAEL000568-RA	7	11	0.20883
AAEL004173-RA	7	11	0.20883
AAEL008507-RA	7	11	0.20883
AAEL013132-RC	7	11	0.20883
AAEL013239-RA	7	11	0.20883
AAEL013269-RA	7	11	0.20883
AAEL013756-RA	7	11	0.20883
AAEL014026-RA	7	11	0.20883
AAEL014361-RA	7	11	0.20883
AAEL002125-RA	6	11	0.341765
AAEL002804-RA	6	11	0.341765
AAEL005902-RA	6	11	0.341765
AAEL007566-RA	6	11	0.341765
AAEL008171-RA	6	11	0.341765
AAEL009294-RA	6	11	0.341765
AAEL009708-RA	6	11	0.341765
AAEL009884-RA	6	11	0.341765
AAEL010300-RA	6	11	0.341765
AAEL010530-RA	6	11	0.341765
AAEL005394-RA	5	11	0.521859
AAEL006013-RA	5	11	0.521859
AAEL009708-RB	5	11	0.521859
AAEL013678-RA	5	11	0.521859
AAEL013786-RA	5	11	0.521859
AAEL017540-RA	5	11	0.521859
AAEL000840-RA	4	11	0.762241
AAEL001271-RA	4	11	0.762241
AAEL003285-RA	4	11	0.762241
AAEL003579-RA	4	11	0.762241
AAEL008562-RA	4	11	0.762241
AAEL010312-RA	4	11	0.762241
AAEL011291-RA	4	11	0.762241
AAEL012293-RA	4	11	0.762241
AAEL013567-RA	4	11	0.762241
AAEL014738-RA	4	11	0.762241
AAEL017147-RA	4	11	0.762241
AAEL000682-RA	3	11	1.08338
AAEL001666-RA	3	11	1.08338
AAEL006725-RA	3	11	1.08338
AAEL006931-RA	3	11	1.08338
AAEL006931-RC	3	11	1.08338
AAEL009142-RA	3	11	1.08338
AAEL009148-RA	3	11	1.08338
AAEL009457-RA	3	11	1.08338
AAEL012116-RA	3	11	1.08338
AAEL017240-RA	3	11	1.08338
AAEL010501-RA	2	11	1.52105
AAEL012115-RA	2	11	1.52105
AAEL012817-RA	2	11	1.52105
AAEL000079-RA	1	11	2.15252
AAEL002983-RA	1	11	2.15252
AAEL004702-RA	1	11	2.15252
AAEL010075-RA	1	11	2.15252
AAEL014042-RB	1	11	2.15252
AAEL017385-RA	1	11	2.15252
AAEL000730-RA	0	11	3.34981
AAEL003927-RA	0	11	3.34981
AAEL004468-RA	0	11	3.34981
AAEL007657-RA	0	11	3.34981
AAEL007875-RB	0	11	3.34981
AAEL008580-RA	0	11	3.34981
AAEL012677-RA	0	11	3.34981
AAEL012876-RA	0	11	3.34981
AAEL012876-RB	0	11	3.34981
AAEL014222-RA	0	11	3.34981
AAEL005567-RA	57	10	7.74404
AAEL004493-RA	48	10	5.7489
AAEL014668-RA	45	10	5.11008
AAEL008073-RA	42	10	4.48708
AAEL002897-RA	31	10	2.37771
AAEL011795-RA	24	10	1.2415
AAEL011802-RA	24	10	1.2415
AAEL000271-RB	20	10	0.703438
AAEL001946-RA	18	10	0.475837
AAEL014937-RA	18	10	0.475837
AAEL014702-RA	17	10	0.374607
AAEL010464-RA	16	10	0.28285
AAEL010464-RB	16	10	0.28285
AAEL010464-RC	16	10	0.28285
AAEL006115-RA	14	10	0.131841
AAEL011302-RA	13	10	0.0750817
AAEL011302-RD	13	10	0.0750817
AAEL013068-RA	13	10	0.0750817
AAEL005331-RA	12	10	0.0328747
AAEL001128-RA	11	10	0.00715343
AAEL005054-RA	10	10	0.000279546
AAEL012035-RA	10	10	0.000279546
AAEL003067-RA	9	10	0.015184
AAEL003067-RB	9	10	0.015184
AAEL007494-RA	9	10	0.015184
AAEL012395-RA	9	10	0.015184
AAEL017469-RA	9	10	0.015184
AAEL001872-RA	8	10	0.055575
AAEL009607-RB	8	10	0.055575
AAEL011137-RA	8	10	0.055575
AAEL013287-RB	8	10	0.055575
AAEL002764-RA	7	10	0.126255
AAEL002764-RB	7	10	0.126255
AAEL003664-RB	7	10	0.126255
AAEL004691-RA	7	10	0.126255
AAEL009937-RA	7	10	0.126255
AAEL009937-RB	7	10	0.126255
AAEL010056-RA	7	10	0.126255
AAEL010479-RA	7	10	0.126255
AAEL011892-RA	7	10	0.126255
AAEL012094-RA	7	10	0.126255
AAEL000316-RA	6	10	0.233629
AAEL005823-RA	6	10	0.233629
AAEL007596-RA	6	10	0.233629
AAEL009026-RA	6	10	0.233629
AAEL009026-RB	6	10	0.233629
AAEL009029-RA	6	10	0.233629
AAEL013287-RA	6	10	0.233629
AAEL000485-RA	5	10	0.386562
AAEL000485-RB	5	10	0.386562
AAEL002906-RA	5	10	0.386562
AAEL005505-RA	5	10	0.386562
AAEL006976-RA	5	10	0.386562
AAEL009712-RA	5	10	0.386562
AAEL011678-RA	5	10	0.386562
AAEL012122-RA	5	10	0.386562
AAEL013407-RA	5	10	0.386562
AAEL013675-RA	5	10	0.386562
AAEL000824-RB	4	10	0.597969
AAEL000955-RA	4	10	0.597969
AAEL001480-RA	4	10	0.597969
AAEL002346-RA	4	10	0.597969
AAEL002346-RB	4	10	0.597969
AAEL004523-RA	4	10	0.597969
AAEL014639-RA	4	10	0.597969
AAEL014642-RA	4	10	0.597969
AAEL014662-RA	4	10	0.597969
AAEL017299-RA	4	10	0.597969
AAEL007084-RA	3	10	0.888062
AAEL007084-RB	3	10	0.888062
AAEL007947-RA	3	10	0.888062
AAEL008216-RA	3	10	0.888062
AAEL009405-RA	3	10	0.888062
AAEL011554-RA	3	10	0.888062
AAEL011554-RB	3	10	0.888062
AAEL015061-RA	3	10	0.888062
AAEL004227-RA	2	10	1.29229
AAEL005867-RA	2	10	1.29229
AAEL012413-RA	2	10	1.29229
AAEL013877-RA	2	10	1.29229
AAEL013877-RB	2	10	1.29229
AAEL013877-RC	2	10	1.29229
AAEL013877-RD	2	10	1.29229
AAEL013877-RE	2	10	1.29229
AAEL013877-RF	2	10	1.29229
AAEL013877-RG	2	10	1.29229
AAEL001441-RA	1	10	1.88752
AAEL004728-RA	1	10	1.88752
AAEL007173-RC	1	10	1.88752
AAEL007374-RA	1	10	1.88752
AAEL008363-RA	1	10	1.88752
AAEL008363-RB	1	10	1.88752
AAEL008363-RC	1	10	1.88752
AAEL008363-RD	1	10	1.88752
AAEL008578-RA	1	10	1.88752
AAEL009092-RA	1	10	1.88752
AAEL009189-RA	1	10	1.88752
AAEL009370-RA	1	10	1.88752
AAEL010330-RA	1	10	1.88752
AAEL013538-RA	1	10	1.88752
AAEL000482-RA	0	10	3.04528
AAEL000492-RA	0	10	3.04528
AAEL000506-RA	0	10	3.04528
AAEL001906-RA	0	10	3.04528
AAEL002843-RA	0	10	3.04528
AAEL003827-RA	0	10	3.04528
AAEL003828-RA	0	10	3.04528
AAEL003836-RA	0	10	3.04528
AAEL003850-RA	0	10	3.04528
AAEL003852-RA	0	10	3.04528
AAEL003856-RA	0	10	3.04528
AAEL008137-RA	0	10	3.04528
AAEL012960-RA	0	10	3.04528
AAEL013023-RA	0	10	3.04528
AAEL013076-RA	0	10	3.04528
AAEL017367-RA	0	10	3.04528
AAEL017109-RA	33	9	3.08289
AAEL007490-RB	29	9	2.33593
AAEL007490-RA	28	9	2.15757
AAEL014532-RA	21	9	1.03066
AAEL000740-RA	20	9	0.891188
AAEL001113-RA	20	9	0.891188
AAEL002431-RA	20	9	0.891188
AAEL013144-RA	20	9	0.891188
AAEL001101-RA	18	9	0.633094
AAEL005538-RA	18	9	0.633094
AAEL005693-RA	18	9	0.633094
AAEL005693-RB	18	9	0.633094
AAEL006422-RA	18	9	0.633094
AAEL001601-RA	17	9	0.515776
AAEL003434-RA	17	9	0.515776
AAEL001154-RA	16	9	0.407311
AAEL011742-RA	16	9	0.407311
AAEL001159-RA	15	9	0.308631
AAEL004195-RA	15	9	0.308631
AAEL010975-RA	15	9	0.308631
AAEL014943-RA	15	9	0.308631
AAEL010558-RA	14	9	0.220825
AAEL007915-RA	13	9	0.145177
AAEL008490-RA	13	9	0.145177
AAEL014935-RA	13	9	0.145177
AAEL001892-RB	12	9	0.0832227
AAEL003799-RA	12	9	0.0832227
AAEL004755-RA	12	9	0.0832227
AAEL005796-RA	12	9	0.0832227
AAEL005796-RB	12	9	0.0832227
AAEL008607-RA	12	9	0.0832227
AAEL011302-RB	11	9	0.036813
AAEL011803-RA	11	9	0.036813
AAEL014414-RA	11	9	0.036813
AAEL014755-RA	11	9	0.036813
AAEL001942-RA	10	9	0.00821531
AAEL003686-RA	10	9	0.00821531
AAEL005688-RA	9	9	0.000251592
AAEL008852-RA	9	9	0.000251592
AAEL009377-RA	9	9	0.000251592
AAEL013491-RA	9	9	0.000251592
AAEL001141-RA	8	9	0.0165027
AAEL003151-RA	8	9	0.0165027
AAEL009691-RA	8	9	0.0165027
AAEL010991-RA	8	9	0.0165027
AAEL012897-RA	8	9	0.0165027
AAEL013408-RB	8	9	0.0165027
AAEL014723-RA	8	9	0.0165027
AAEL015549-RA	8	9	0.0165027
AAEL017223-RA	8	9	0.0165027
AAEL001509-RC	7	9	0.0616214
AAEL003457-RA	7	9	0.0616214
AAEL003734-RA	7	9	0.0616214
AAEL009914-RA	7	9	0.0616214
AAEL012094-RB	7	9	0.0616214
AAEL013132-RB	7	9	0.0616214
AAEL000410-RA	6	9	0.141834
AAEL010757-RA	6	9	0.141834
AAEL011066-RA	6	9	0.141834
AAEL011776-RA	6	9	0.141834
AAEL017447-RB	6	9	0.141834
AAEL000551-RA	5	9	0.265793
AAEL001758-RA	5	9	0.265793
AAEL002629-RA	5	9	0.265793
AAEL005052-RA	5	9	0.265793
AAEL005052-RB	5	9	0.265793
AAEL012880-RA	5	9	0.265793
AAEL013890-RA	5	9	0.265793
AAEL000824-RA	4	9	0.446152
AAEL003130-RA	4	9	0.446152
AAEL003130-RB	4	9	0.446152
AAEL003130-RC	4	9	0.446152
AAEL003326-RA	4	9	0.446152
AAEL006026-RA	4	9	0.446152
AAEL006171-RA	4	9	0.446152
AAEL008167-RA	4	9	0.446152
AAEL009388-RA	4	9	0.446152
AAEL010018-RA	4	9	0.446152
AAEL010258-RA	4	9	0.446152
AAEL010258-RB	4	9	0.446152
AAEL011112-RA	4	9	0.446152
AAEL011112-RB	4	9	0.446152
AAEL011112-RC	4	9	0.446152
AAEL014104-RA	4	9	0.446152
AAEL014529-RA	4	9	0.446152
AAEL014753-RA	4	9	0.446152
AAEL014999-RA	4	9	0.446152
AAEL015151-RA	4	9	0.446152
AAEL017006-RA	4	9	0.446152
AAEL001561-RC	3	9	0.702805
AAEL001561-RD	3	9	0.702805
AAEL002987-RA	3	9	0.702805
AAEL003126-RA	3	9	0.702805
AAEL004152-RA	3	9	0.702805
AAEL004412-RA	3	9	0.702805
AAEL004461-RA	3	9	0.702805
AAEL005975-RA	3	9	0.702805
AAEL005975-RB	3	9	0.702805
AAEL006585-RA	3	9	0.702805
AAEL006776-RA	3	9	0.702805
AAEL013848-RA	3	9	0.702805
AAEL014004-RA	3	9	0.702805
AAEL014064-RA	3	9	0.702805
AAEL015062-RA	3	9	0.702805
AAEL016973-RA	3	9	0.702805
AAEL001815-RA	2	9	1.0708
AAEL003377-RA	2	9	1.0708
AAEL005215-RA	2	9	1.0708
AAEL005753-RA	2	9	1.0708
AAEL007509-RA	2	9	1.0708
AAEL008881-RA	2	9	1.0708
AAEL009400-RA	2	9	1.0708
AAEL009400-RB	2	9	1.0708
AAEL010146-RB	2	9	1.0708
AAEL011830-RA	2	9	1.0708
AAEL011830-RD	2	9	1.0708
AAEL011830-RG	2	9	1.0708
AAEL014034-RA	2	9	1.0708
AAEL014959-RA	2	9	1.0708
AAEL015524-RA	2	9	1.0708
AAEL000459-RA	1	9	1.6265
AAEL001293-RC	1	9	1.6265
AAEL002815-RA	1	9	1.6265
AAEL003882-RA	1	9	1.6265
AAEL004341-RA	1	9	1.6265
AAEL007173-RB	1	9	1.6265
AAEL009951-RA	1	9	1.6265
AAEL011710-RA	1	9	1.6265
AAEL012860-RA	1	9	1.6265
AAEL013128-RA	1	9	1.6265
AAEL013510-RA	1	9	1.6265
AAEL013978-RA	1	9	1.6265
AAEL013993-RA	1	9	1.6265
AAEL014582-RA	1	9	1.6265
AAEL015447-RA	1	9	1.6265
AAEL001731-RA	0	9	2.74075
AAEL003371-RA	0	9	2.74075
AAEL004372-RA	0	9	2.74075
AAEL005325-RA	0	9	2.74075
AAEL005421-RA	0	9	2.74075
AAEL005852-RA	0	9	2.74075
AAEL007584-RA	0	9	2.74075
AAEL008058-RA	0	9	2.74075
AAEL008058-RB	0	9	2.74075
AAEL008058-RC	0	9	2.74075
AAEL008878-RA	0	9	2.74075
AAEL010735-RA	0	9	2.74075
AAEL010971-RA	0	9	2.74075
AAEL011300-RA	0	9	2.74075
AAEL013458-RA	0	9	2.74075
AAEL013458-RB	0	9	2.74075
AAEL013458-RC	0	9	2.74075
AAEL013487-RA	0	9	2.74075
AAEL014001-RA	0	9	2.74075
AAEL014852-RA	0	9	2.74075
AAEL008880-RA	54	8	8.15014
AAEL005008-RA	34	8	3.67179
AAEL005008-RB	34	8	3.67179
AAEL005008-RC	34	8	3.67179
AAEL008528-RA	29	8	2.67625
AAEL002963-RA	24	8	1.76265
AAEL002963-RB	23	8	1.59235
AAEL010787-RC	22	8	1.42692
AAEL003676-RA	21	8	1.26676
AAEL003676-RB	21	8	1.26676
AAEL006259-RA	21	8	1.26676
AAEL006745-RA	20	8	1.11231
AAEL008160-RA	20	8	1.11231
AAEL010535-RA	19	8	0.964076
AAEL014506-RA	19	8	0.964076
AAEL004338-RA	18	8	0.822618
AAEL007748-RA	17	8	0.688592
AAEL007019-RA	15	8	0.44597
AAEL007158-RC	15	8	0.44597
AAEL000025-RA	14	8	0.339275
AAEL014426-RA	14	8	0.339275
AAEL015628-RA	14	8	0.339275
AAEL001892-RA	13	8	0.24388
AAEL003402-RA	13	8	0.24388
AAEL003402-RC	13	8	0.24388
AAEL012974-RA	13	8	0.24388
AAEL000364-RA	12	8	0.161237
AAEL003508-RB	12	8	0.161237
AAEL003642-RA	12	8	0.161237
AAEL007078-RA	12	8	0.161237
AAEL007392-RA	12	8	0.161237
AAEL008447-RA	12	8	0.161237
AAEL000074-RA	11	8	0.0931035
AAEL003508-RA	11	8	0.0931035
AAEL005667-RA	11	8	0.0931035
AAEL012326-RA	11	8	0.0931035
AAEL017514-RA	11	8	0.0931035
AAEL001892-RC	10	8	0.0416376
AAEL001931-RA	10	8	0.0416376
AAEL002841-RA	10	8	0.0416376
AAEL004453-RA	10	8	0.0416376
AAEL004647-RA	10	8	0.0416376
AAEL005324-RA	10	8	0.0416376
AAEL016980-RA	10	8	0.0416376
AAEL000159-RA	9	8	0.00953401
AAEL000713-RA	9	8	0.00953401
AAEL003243-RA	9	8	0.00953401
AAEL003593-RA	9	8	0.00953401
AAEL008898-RA	9	8	0.00953401
AAEL017074-RA	9	8	0.00953401
AAEL000270-RA	8	8	0.000223637
AAEL002090-RA	8	8	0.000223637
AAEL002913-RA	8	8	0.000223637
AAEL013676-RA	8	8	0.000223637
AAEL001206-RA	7	8	0.0181812
AAEL001586-RA	7	8	0.0181812
AAEL001586-RB	7	8	0.0181812
AAEL002152-RA	7	8	0.0181812
AAEL004699-RB	7	8	0.0181812
AAEL005947-RA	7	8	0.0181812
AAEL005947-RB	7	8	0.0181812
AAEL000186-RA	6	8	0.0694192
AAEL000471-RA	6	8	0.0694192
AAEL000986-RB	6	8	0.0694192
AAEL001898-RA	6	8	0.0694192
AAEL002082-RA	6	8	0.0694192
AAEL004434-RA	6	8	0.0694192
AAEL005025-RA	6	8	0.0694192
AAEL005802-RA	6	8	0.0694192
AAEL007103-RA	6	8	0.0694192
AAEL009898-RA	6	8	0.0694192
AAEL010077-RA	6	8	0.0694192
AAEL011959-RA	6	8	0.0694192
AAEL013002-RA	6	8	0.0694192
AAEL013334-RA	6	8	0.0694192
AAEL017576-RA	6	8	0.0694192
AAEL000172-RA	5	8	0.162331
AAEL003469-RB	5	8	0.162331
AAEL004440-RA	5	8	0.162331
AAEL006437-RA	5	8	0.162331
AAEL007108-RA	5	8	0.162331
AAEL008787-RA	5	8	0.162331
AAEL009061-RA	5	8	0.162331
AAEL011739-RA	5	8	0.162331
AAEL011739-RB	5	8	0.162331
AAEL013968-RA	5	8	0.162331
AAEL015648-RA	5	8	0.162331
AAEL017251-RA	5	8	0.162331
AAEL001657-RA	4	8	0.30925
AAEL002137-RA	4	8	0.30925
AAEL002137-RB	4	8	0.30925
AAEL002137-RC	4	8	0.30925
AAEL003413-RA	4	8	0.30925
AAEL003924-RA	4	8	0.30925
AAEL003924-RB	4	8	0.30925
AAEL006135-RA	4	8	0.30925
AAEL006552-RA	4	8	0.30925
AAEL008167-RB	4	8	0.30925
AAEL010184-RA	4	8	0.30925
AAEL010967-RA	4	8	0.30925
AAEL012637-RA	4	8	0.30925
AAEL014504-RA	4	8	0.30925
AAEL014505-RA	4	8	0.30925
AAEL000934-RA	3	8	0.52967
AAEL000934-RB	3	8	0.52967
AAEL000934-RC	3	8	0.52967
AAEL000934-RE	3	8	0.52967
AAEL002532-RA	3	8	0.52967
AAEL002669-RA	3	8	0.52967
AAEL003106-RA	3	8	0.52967
AAEL006247-RA	3	8	0.52967
AAEL007597-RB	3	8	0.52967
AAEL007816-RA	3	8	0.52967
AAEL009810-RA	3	8	0.52967
AAEL012511-RA	3	8	0.52967
AAEL012602-RA	3	8	0.52967
AAEL013071-RA	3	8	0.52967
AAEL014104-RB	3	8	0.52967
AAEL017133-RA	3	8	0.52967
AAEL017388-RA	3	8	0.52967
AAEL000084-RA	2	8	0.858126
AAEL001077-RA	2	8	0.858126
AAEL002163-RA	2	8	0.858126
AAEL002184-RA	2	8	0.858126
AAEL006262-RA	2	8	0.858126
AAEL006262-RB	2	8	0.858126
AAEL006262-RC	2	8	0.858126
AAEL006274-RA	2	8	0.858126
AAEL006434-RA	2	8	0.858126
AAEL006480-RA	2	8	0.858126
AAEL007826-RA	2	8	0.858126
AAEL008107-RA	2	8	0.858126
AAEL009297-RA	2	8	0.858126
AAEL011830-RB	2	8	0.858126
AAEL011830-RC	2	8	0.858126
AAEL011830-RE	2	8	0.858126
AAEL011830-RF	2	8	0.858126
AAEL012472-RA	2	8	0.858126
AAEL012503-RA	2	8	0.858126
AAEL014141-RA	2	8	0.858126
AAEL014141-RB	2	8	0.858126
AAEL000101-RA	1	8	1.37032
AAEL001473-RA	1	8	1.37032
AAEL002774-RB	1	8	1.37032
AAEL003903-RA	1	8	1.37032
AAEL004416-RA	1	8	1.37032
AAEL004425-RA	1	8	1.37032
AAEL005391-RA	1	8	1.37032
AAEL005391-RB	1	8	1.37032
AAEL006353-RA	1	8	1.37032
AAEL006713-RA	1	8	1.37032
AAEL006744-RA	1	8	1.37032
AAEL006895-RA	1	8	1.37032
AAEL006934-RA	1	8	1.37032
AAEL007173-RA	1	8	1.37032
AAEL008431-RA	1	8	1.37032
AAEL008657-RA	1	8	1.37032
AAEL008657-RB	1	8	1.37032
AAEL010675-RA	1	8	1.37032
AAEL011520-RA	1	8	1.37032
AAEL012840-RA	1	8	1.37032
AAEL012989-RA	1	8	1.37032
AAEL013285-RA	1	8	1.37032
AAEL013467-RA	1	8	1.37032
AAEL017385-RB	1	8	1.37032
AAEL000020-RA	0	8	2.43623
AAEL001372-RA	0	8	2.43623
AAEL001413-RA	0	8	2.43623
AAEL002250-RA	0	8	2.43623
AAEL002592-RA	0	8	2.43623
AAEL002662-RA	0	8	2.43623
AAEL003010-RA	0	8	2.43623
AAEL003604-RA	0	8	2.43623
AAEL004388-RA	0	8	2.43623
AAEL004436-RA	0	8	2.43623
AAEL004551-RA	0	8	2.43623
AAEL005212-RA	0	8	2.43623
AAEL006543-RA	0	8	2.43623
AAEL008843-RA	0	8	2.43623
AAEL008843-RB	0	8	2.43623
AAEL008879-RA	0	8	2.43623
AAEL008879-RB	0	8	2.43623
AAEL010146-RA	0	8	2.43623
AAEL010407-RA	0	8	2.43623
AAEL010407-RB	0	8	2.43623
AAEL010587-RA	0	8	2.43623
AAEL010766-RA	0	8	2.43623
AAEL012027-RA	0	8	2.43623
AAEL012032-RA	0	8	2.43623
AAEL013402-RA	0	8	2.43623
AAEL013402-RC	0	8	2.43623
AAEL014128-RA	0	8	2.43623
AAEL015651-RA	0	8	2.43623
AAEL009859-RA	57	7	9.49763
AAEL002737-RA	33	7	3.89541
AAEL005593-RA	28	7	2.8571
AAEL010801-RA	28	7	2.8571
AAEL010801-RB	28	7	2.8571
AAEL014944-RA	27	7	2.65803
AAEL007817-RA	26	7	2.46228
AAEL001864-RA	25	7	2.27008
AAEL006751-RA	19	7	1.20803
AAEL010059-RA	19	7	1.20803
AAEL003622-RA	18	7	1.04986
AAEL011357-RA	17	7	0.89846
AAEL003453-RA	15	7	0.618849
AAEL009760-RA	15	7	0.618849
AAEL010850-RC	15	7	0.618849
AAEL013984-RA	15	7	0.618849
AAEL003675-RA	14	7	0.492407
AAEL003675-RB	14	7	0.492407
AAEL009389-RA	14	7	0.492407
AAEL000160-RA	13	7	0.376323
AAEL003720-RA	13	7	0.376323
AAEL004457-RC	13	7	0.376323
AAEL000753-RA	12	7	0.271957
AAEL004457-RA	12	7	0.271957
AAEL004457-RB	12	7	0.271957
AAEL004870-RA	12	7	0.271957
AAEL017008-RA	12	7	0.271957
AAEL003610-RA	11	7	0.180955
AAEL007888-RA	11	7	0.180955
AAEL011302-RC	11	7	0.180955
AAEL011302-RE	11	7	0.180955
AAEL014526-RA	11	7	0.180955
AAEL003287-RA	10	7	0.105349
AAEL004065-RA	10	7	0.105349
AAEL009782-RA	10	7	0.105349
AAEL009930-RA	10	7	0.105349
AAEL011658-RA	10	7	0.105349
AAEL017034-RA	10	7	0.105349
AAEL000574-RA	9	7	0.047684
AAEL001623-RA	9	7	0.047684
AAEL003287-RB	9	7	0.047684
AAEL006150-RA	9	7	0.047684
AAEL007593-RA	9	7	0.047684
AAEL001702-RA	8	7	0.0112125
AAEL003402-RB	8	7	0.0112125
AAEL003521-RA	8	7	0.0112125
AAEL003611-RA	8	7	0.0112125
AAEL003808-RA	8	7	0.0112125
AAEL004455-RA	8	7	0.0112125
AAEL005384-RA	8	7	0.0112125
AAEL007506-RA	8	7	0.0112125
AAEL008232-RA	8	7	0.0112125
AAEL009299-RA	8	7	0.0112125
AAEL011989-RA	8	7	0.0112125
AAEL011989-RB	8	7	0.0112125
AAEL017146-RA	8	7	0.0112125
AAEL001158-RA	7	7	0.000195682
AAEL002276-RA	7	7	0.000195682
AAEL002296-RA	7	7	0.000195682
AAEL002761-RF	7	7	0.000195682
AAEL003697-RA	7	7	0.000195682
AAEL004375-RA	7	7	0.000195682
AAEL005175-RA	7	7	0.000195682
AAEL005930-RA	7	7	0.000195682
AAEL006577-RA	7	7	0.000195682
AAEL007702-RA	7	7	0.000195682
AAEL012276-RA	7	7	0.000195682
AAEL013530-RA	7	7	0.000195682
AAEL014268-RA	7	7	0.000195682
AAEL014989-RA	7	7	0.000195682
AAEL000200-RA	6	7	0.0203862
AAEL000424-RA	6	7	0.0203862
AAEL001044-RA	6	7	0.0203862
AAEL001158-RB	6	7	0.0203862
AAEL002587-RA	6	7	0.0203862
AAEL002638-RA	6	7	0.0203862
AAEL002658-RB	6	7	0.0203862
AAEL004435-RA	6	7	0.0203862
AAEL004838-RA	6	7	0.0203862
AAEL005464-RA	6	7	0.0203862
AAEL005656-RA	6	7	0.0203862
AAEL006879-RA	6	7	0.0203862
AAEL006966-RC	6	7	0.0203862
AAEL009981-RA	6	7	0.0203862
AAEL010057-RA	6	7	0.0203862
AAEL012083-RA	6	7	0.0203862
AAEL012964-RA	6	7	0.0203862
AAEL013408-RA	6	7	0.0203862
AAEL014733-RA	6	7	0.0203862
AAEL001998-RA	5	7	0.0798577
AAEL003425-RA	5	7	0.0798577
AAEL003425-RB	5	7	0.0798577
AAEL003469-RA	5	7	0.0798577
AAEL005968-RA	5	7	0.0798577
AAEL009324-RA	5	7	0.0798577
AAEL011575-RA	5	7	0.0798577
AAEL012419-RA	5	7	0.0798577
AAEL012419-RB	5	7	0.0798577
AAEL017506-RA	5	7	0.0798577
AAEL017529-RA	5	7	0.0798577
AAEL000278-RA	4	7	0.190543
AAEL001264-RA	4	7	0.190543
AAEL002475-RA	4	7	0.190543
AAEL002808-RA	4	7	0.190543
AAEL005081-RA	4	7	0.190543
AAEL006966-RA	4	7	0.190543
AAEL006966-RB	4	7	0.190543
AAEL006966-RD	4	7	0.190543
AAEL006966-RE	4	7	0.190543
AAEL009026-RC	4	7	0.190543
AAEL009971-RA	4	7	0.190543
AAEL012161-RA	4	7	0.190543
AAEL012430-RA	4	7	0.190543
AAEL012446-RA	4	7	0.190543
AAEL012632-RA	4	7	0.190543
AAEL012806-RA	4	7	0.190543
AAEL013995-RA	4	7	0.190543
AAEL017058-RA	4	7	0.190543
AAEL000395-RA	3	7	0.371427
AAEL000395-RB	3	7	0.371427
AAEL000934-RD	3	7	0.371427
AAEL001264-RB	3	7	0.371427
AAEL001561-RA	3	7	0.371427
AAEL001561-RB	3	7	0.371427
AAEL002155-RA	3	7	0.371427
AAEL002155-RB	3	7	0.371427
AAEL002464-RA	3	7	0.371427
AAEL002688-RA	3	7	0.371427
AAEL002793-RA	3	7	0.371427
AAEL003433-RA	3	7	0.371427
AAEL005037-RA	3	7	0.371427
AAEL005308-RA	3	7	0.371427
AAEL005308-RB	3	7	0.371427
AAEL006330-RA	3	7	0.371427
AAEL006547-RA	3	7	0.371427
AAEL006711-RA	3	7	0.371427
AAEL006748-RA	3	7	0.371427
AAEL006953-RA	3	7	0.371427
AAEL007124-RA	3	7	0.371427
AAEL007132-RA	3	7	0.371427
AAEL007182-RA	3	7	0.371427
AAEL007470-RA	3	7	0.371427
AAEL010063-RA	3	7	0.371427
[truncated: 7,984 more rows]
